# Supplementary material for: Implementation and Optimization of the Embedded Cluster Reference Interaction Site Model with Atomic Charges
Source: J Phys Chem A. 2022 Apr 8;126(15):2417–29. doi: 10.1021/acs.jpca.1c07904 (PMC9036516; doi:10.1021/acs.jpca.1c07904)
Supplement: Supplementary file 1 — jp1c07904_si_001.zip [file jp1c07904_si_001.zip]

Archive with 6,302 entries (4,557 files):
- SI/
- SI/geometries/
- SI/geometries/geometries_all_conformers/
- SI/geometries/geometries_all_conformers/MNSOL_n013/
- SI/geometries/geometries_all_conformers/mobley_8685905/
- SI/geometries/geometries_all_conformers/mobley_8685905/conf0.xyz
- SI/geometries/geometries_all_conformers/mobley_2484519/
- SI/geometries/geometries_all_conformers/mobley_2484519/conf0.xyz
- SI/geometries/geometries_all_conformers/mobley_468867/
- SI/geometries/geometries_all_conformers/mobley_468867/conf0.xyz
- SI/geometries/geometries_all_conformers/mobley_2859600/
- SI/geometries/geometries_all_conformers/mobley_2859600/conf0.xyz
- SI/geometries/geometries_all_conformers/mobley_1019269/
- SI/geometries/geometries_all_conformers/mobley_1019269/conf0.xyz
- SI/geometries/geometries_all_conformers/mobley_1019269/conf2.xyz
- SI/geometries/geometries_all_conformers/mobley_1019269/conf3.xyz
- SI/geometries/geometries_all_conformers/mobley_1019269/conf4.xyz
- SI/geometries/geometries_all_conformers/MNSOL_test3005/
- SI/geometries/geometries_all_conformers/MNSOL_test3005/conf0.xyz
- SI/geometries/geometries_all_conformers/mobley_8809274/
- SI/geometries/geometries_all_conformers/mobley_8809274/conf0.xyz
- SI/geometries/geometries_all_conformers/mobley_5518547/
- SI/geometries/geometries_all_conformers/mobley_5518547/conf0.xyz
- SI/geometries/geometries_all_conformers/mobley_3968043/
- SI/geometries/geometries_all_conformers/mobley_3968043/conf0.xyz
- SI/geometries/geometries_all_conformers/MNSOL_0427dcl/
- SI/geometries/geometries_all_conformers/MNSOL_0427dcl/conf0.xyz
- SI/geometries/geometries_all_conformers/mobley_525934/
- SI/geometries/geometries_all_conformers/mobley_525934/conf0.xyz
- SI/geometries/geometries_all_conformers/MNSOL_0415dcl/
- SI/geometries/geometries_all_conformers/MNSOL_0415dcl/conf0.xyz
- SI/geometries/geometries_all_conformers/MNSOL_test1020/
- SI/geometries/geometries_all_conformers/MNSOL_test1020/conf1.xyz
- SI/geometries/geometries_all_conformers/MNSOL_test1020/conf2.xyz
- SI/geometries/geometries_all_conformers/mobley_6917738/
- SI/geometries/geometries_all_conformers/mobley_6917738/conf0.xyz
- SI/geometries/geometries_all_conformers/mobley_6917738/conf2.xyz
- SI/geometries/geometries_all_conformers/mobley_1755375/
- SI/geometries/geometries_all_conformers/mobley_1755375/conf0.xyz
- SI/geometries/geometries_all_conformers/mobley_929676/
- SI/geometries/geometries_all_conformers/mobley_929676/conf5.xyz
- SI/geometries/geometries_all_conformers/mobley_929676/conf0.xyz
- SI/geometries/geometries_all_conformers/mobley_929676/conf7.xyz
- SI/geometries/geometries_all_conformers/mobley_929676/conf12.xyz
- SI/geometries/geometries_all_conformers/mobley_929676/conf2.xyz
- SI/geometries/geometries_all_conformers/mobley_929676/conf4.xyz
- SI/geometries/geometries_all_conformers/mobley_929676/conf11.xyz
- SI/geometries/geometries_all_conformers/mobley_929676/conf8.xyz
- SI/geometries/geometries_all_conformers/mobley_929676/conf10.xyz
- SI/geometries/geometries_all_conformers/mobley_8320545/
- SI/geometries/geometries_all_conformers/mobley_8320545/conf1.xyz
- SI/geometries/geometries_all_conformers/mobley_8320545/conf0.xyz
- SI/geometries/geometries_all_conformers/mobley_5759258/
- SI/geometries/geometries_all_conformers/mobley_5759258/conf5.xyz
- SI/geometries/geometries_all_conformers/mobley_5759258/conf0.xyz
- SI/geometries/geometries_all_conformers/mobley_5759258/conf7.xyz
- SI/geometries/geometries_all_conformers/mobley_5759258/conf2.xyz
- SI/geometries/geometries_all_conformers/mobley_5759258/conf3.xyz
- SI/geometries/geometries_all_conformers/mobley_5759258/conf4.xyz
- SI/geometries/geometries_all_conformers/mobley_5759258/conf9.xyz
- SI/geometries/geometries_all_conformers/mobley_8739734/
- SI/geometries/geometries_all_conformers/mobley_8739734/conf1.xyz
- SI/geometries/geometries_all_conformers/mobley_8739734/conf0.xyz
- SI/geometries/geometries_all_conformers/mobley_5346580/
- SI/geometries/geometries_all_conformers/mobley_5346580/conf0.xyz
- SI/geometries/geometries_all_conformers/mobley_2269032/
- SI/geometries/geometries_all_conformers/mobley_2269032/conf1.xyz
- SI/geometries/geometries_all_conformers/mobley_2269032/conf0.xyz
- SI/geometries/geometries_all_conformers/mobley_2269032/conf3.xyz
- SI/geometries/geometries_all_conformers/mobley_2269032/conf4.xyz
- SI/geometries/geometries_all_conformers/mobley_6861308/
- SI/geometries/geometries_all_conformers/mobley_6861308/conf0.xyz
- SI/geometries/geometries_all_conformers/mobley_6619554/
- SI/geometries/geometries_all_conformers/mobley_6619554/conf5.xyz
- SI/geometries/geometries_all_conformers/mobley_6619554/conf0.xyz
- SI/geometries/geometries_all_conformers/mobley_6619554/conf12.xyz
- SI/geometries/geometries_all_conformers/mobley_6619554/conf2.xyz
- SI/geometries/geometries_all_conformers/mobley_6619554/conf4.xyz
- SI/geometries/geometries_all_conformers/mobley_6619554/conf10.xyz
- SI/geometries/geometries_all_conformers/mobley_6619554/conf16.xyz
- SI/geometries/geometries_all_conformers/mobley_9460824/
- SI/geometries/geometries_all_conformers/mobley_9460824/conf0.xyz
- SI/geometries/geometries_all_conformers/mobley_9460824/conf70.xyz
- SI/geometries/geometries_all_conformers/mobley_9460824/conf15.xyz
- SI/geometries/geometries_all_conformers/mobley_9460824/conf55.xyz
- SI/geometries/geometries_all_conformers/mobley_9460824/conf83.xyz
- SI/geometries/geometries_all_conformers/mobley_9460824/conf43.xyz
- SI/geometries/geometries_all_conformers/mobley_9460824/conf21.xyz
- SI/geometries/geometries_all_conformers/mobley_9460824/conf49.xyz
- SI/geometries/geometries_all_conformers/mobley_9460824/conf19.xyz
- SI/geometries/geometries_all_conformers/mobley_9460824/conf53.xyz
- SI/geometries/geometries_all_conformers/mobley_9460824/conf58.xyz
- SI/geometries/geometries_all_conformers/mobley_9460824/conf8.xyz
- SI/geometries/geometries_all_conformers/mobley_9460824/conf59.xyz
- SI/geometries/geometries_all_conformers/mobley_3715043/
- SI/geometries/geometries_all_conformers/mobley_3715043/conf0.xyz
- SI/geometries/geometries_all_conformers/mobley_6854178/
- SI/geometries/geometries_all_conformers/mobley_6854178/conf0.xyz
- SI/geometries/geometries_all_conformers/mobley_3183805/
- SI/geometries/geometries_all_conformers/mobley_3183805/conf0.xyz
- SI/geometries/geometries_all_conformers/mobley_1903702/
- SI/geometries/geometries_all_conformers/mobley_1903702/conf0.xyz
- SI/geometries/geometries_all_conformers/mobley_1903702/conf2.xyz
- SI/geometries/geometries_all_conformers/mobley_2929847/
- SI/geometries/geometries_all_conformers/mobley_2929847/conf1.xyz
- SI/geometries/geometries_all_conformers/mobley_2929847/conf0.xyz
- SI/geometries/geometries_all_conformers/mobley_2929847/conf2.xyz
- SI/geometries/geometries_all_conformers/mobley_2929847/conf3.xyz
- SI/geometries/geometries_all_conformers/MNSOL_0403thi/
- SI/geometries/geometries_all_conformers/MNSOL_0403thi/conf0.xyz
- SI/geometries/geometries_all_conformers/mobley_349850/
- SI/geometries/geometries_all_conformers/mobley_349850/conf0.xyz
- SI/geometries/geometries_all_conformers/mobley_3265457/
- SI/geometries/geometries_all_conformers/mobley_3265457/conf0.xyz
- SI/geometries/geometries_all_conformers/mobley_1875719/
- SI/geometries/geometries_all_conformers/mobley_1875719/conf0.xyz
- SI/geometries/geometries_all_conformers/mobley_299266/
- SI/geometries/geometries_all_conformers/mobley_299266/conf0.xyz
- SI/geometries/geometries_all_conformers/mobley_7578802/
- SI/geometries/geometries_all_conformers/mobley_7578802/conf0.xyz
- SI/geometries/geometries_all_conformers/mobley_9571888/
- SI/geometries/geometries_all_conformers/mobley_9571888/conf0.xyz
- SI/geometries/geometries_all_conformers/MNSOL_0441pho/
- SI/geometries/geometries_all_conformers/MNSOL_0441pho/conf0.xyz
- SI/geometries/geometries_all_conformers/MNSOL_0441pho/conf2.xyz
- SI/geometries/geometries_all_conformers/MNSOL_0441pho/conf3.xyz
- SI/geometries/geometries_all_conformers/MNSOL_0441pho/conf4.xyz
- SI/geometries/geometries_all_conformers/MNSOL_0441pho/conf6.xyz
- SI/geometries/geometries_all_conformers/MNSOL_0441pho/conf11.xyz
- SI/geometries/geometries_all_conformers/MNSOL_0441pho/conf10.xyz
- SI/geometries/geometries_all_conformers/mobley_766666/
- SI/geometries/geometries_all_conformers/mobley_766666/conf0.xyz
- SI/geometries/geometries_all_conformers/MNSOL_0422ftc/
- SI/geometries/geometries_all_conformers/MNSOL_0422ftc/conf0.xyz
- SI/geometries/geometries_all_conformers/mobley_6896128/
- SI/geometries/geometries_all_conformers/mobley_6896128/conf13.xyz
- SI/geometries/geometries_all_conformers/mobley_6896128/conf5.xyz
- SI/geometries/geometries_all_conformers/mobley_6896128/conf0.xyz
- SI/geometries/geometries_all_conformers/mobley_6896128/conf7.xyz
- SI/geometries/geometries_all_conformers/mobley_6896128/conf12.xyz
- SI/geometries/geometries_all_conformers/mobley_6896128/conf14.xyz
- SI/geometries/geometries_all_conformers/mobley_6896128/conf2.xyz
- SI/geometries/geometries_all_conformers/mobley_6896128/conf3.xyz
- SI/geometries/geometries_all_conformers/mobley_6896128/conf4.xyz
- SI/geometries/geometries_all_conformers/mobley_6896128/conf9.xyz
- SI/geometries/geometries_all_conformers/mobley_6896128/conf6.xyz
- SI/geometries/geometries_all_conformers/mobley_6896128/conf11.xyz
- SI/geometries/geometries_all_conformers/mobley_6896128/conf8.xyz
- SI/geometries/geometries_all_conformers/mobley_6896128/conf10.xyz
- SI/geometries/geometries_all_conformers/mobley_6896128/conf16.xyz
- SI/geometries/geometries_all_conformers/mobley_1896013/
- SI/geometries/geometries_all_conformers/mobley_1896013/conf0.xyz
- SI/geometries/geometries_all_conformers/mobley_7768165/
- SI/geometries/geometries_all_conformers/mobley_7768165/conf0.xyz
- SI/geometries/geometries_all_conformers/mobley_7768165/conf2.xyz
- SI/geometries/geometries_all_conformers/mobley_2689721/
- SI/geometries/geometries_all_conformers/mobley_2689721/conf0.xyz
- SI/geometries/geometries_all_conformers/mobley_6733657/
- SI/geometries/geometries_all_conformers/mobley_6733657/conf0.xyz
- SI/geometries/geometries_all_conformers/MNSOL_test3015/
- SI/geometries/geometries_all_conformers/MNSOL_test3015/conf0.xyz
- SI/geometries/geometries_all_conformers/mobley_5072416/
- SI/geometries/geometries_all_conformers/mobley_5072416/conf0.xyz
- SI/geometries/geometries_all_conformers/mobley_7326706/
- SI/geometries/geometries_all_conformers/mobley_7326706/conf1.xyz
- SI/geometries/geometries_all_conformers/mobley_7326706/conf0.xyz
- SI/geometries/geometries_all_conformers/mobley_7326706/conf12.xyz
- SI/geometries/geometries_all_conformers/mobley_7326706/conf4.xyz
- SI/geometries/geometries_all_conformers/mobley_7326706/conf6.xyz
- SI/geometries/geometries_all_conformers/mobley_7326706/conf8.xyz
- SI/geometries/geometries_all_conformers/mobley_1352110/
- SI/geometries/geometries_all_conformers/mobley_1352110/conf13.xyz
- SI/geometries/geometries_all_conformers/mobley_1352110/conf1.xyz
- SI/geometries/geometries_all_conformers/mobley_1352110/conf0.xyz
- SI/geometries/geometries_all_conformers/mobley_1352110/conf34.xyz
- SI/geometries/geometries_all_conformers/mobley_1352110/conf21.xyz
- SI/geometries/geometries_all_conformers/mobley_1352110/conf12.xyz
- SI/geometries/geometries_all_conformers/mobley_1352110/conf24.xyz
- SI/geometries/geometries_all_conformers/mobley_1352110/conf19.xyz
- SI/geometries/geometries_all_conformers/mobley_1352110/conf2.xyz
- SI/geometries/geometries_all_conformers/mobley_1352110/conf3.xyz
- SI/geometries/geometries_all_conformers/mobley_1352110/conf4.xyz
- SI/geometries/geometries_all_conformers/mobley_1352110/conf6.xyz
- SI/geometries/geometries_all_conformers/mobley_1352110/conf11.xyz
- SI/geometries/geometries_all_conformers/mobley_9507933/
- SI/geometries/geometries_all_conformers/mobley_9507933/conf0.xyz
- SI/geometries/geometries_all_conformers/mobley_5390332/
- SI/geometries/geometries_all_conformers/mobley_5390332/conf1.xyz
- SI/geometries/geometries_all_conformers/mobley_5390332/conf0.xyz
- SI/geometries/geometries_all_conformers/mobley_1328465/
- SI/geometries/geometries_all_conformers/mobley_1328465/conf1.xyz
- SI/geometries/geometries_all_conformers/mobley_1328465/conf0.xyz
- SI/geometries/geometries_all_conformers/mobley_3639400/
- SI/geometries/geometries_all_conformers/mobley_3639400/conf0.xyz
- SI/geometries/geometries_all_conformers/mobley_3639400/conf2.xyz
- SI/geometries/geometries_all_conformers/mobley_3639400/conf3.xyz
- SI/geometries/geometries_all_conformers/mobley_3639400/conf4.xyz
- SI/geometries/geometries_all_conformers/mobley_7610437/
- SI/geometries/geometries_all_conformers/mobley_7610437/conf5.xyz
- SI/geometries/geometries_all_conformers/mobley_7610437/conf1.xyz
- SI/geometries/geometries_all_conformers/mobley_7610437/conf0.xyz
- SI/geometries/geometries_all_conformers/mobley_7610437/conf2.xyz
- SI/geometries/geometries_all_conformers/mobley_7610437/conf3.xyz
- SI/geometries/geometries_all_conformers/mobley_7610437/conf4.xyz
- SI/geometries/geometries_all_conformers/mobley_2183616/
- SI/geometries/geometries_all_conformers/mobley_2183616/conf5.xyz
- SI/geometries/geometries_all_conformers/mobley_2183616/conf0.xyz
- SI/geometries/geometries_all_conformers/mobley_2183616/conf3.xyz
- SI/geometries/geometries_all_conformers/mobley_8765203/
- SI/geometries/geometries_all_conformers/mobley_8765203/conf0.xyz
- SI/geometries/geometries_all_conformers/MNSOL_0148but/
- SI/geometries/geometries_all_conformers/MNSOL_0148but/conf0.xyz
- SI/geometries/geometries_all_conformers/mobley_352111/
- SI/geometries/geometries_all_conformers/mobley_352111/conf0.xyz
- SI/geometries/geometries_all_conformers/mobley_352111/conf4.xyz
- SI/geometries/geometries_all_conformers/mobley_7573149/
- SI/geometries/geometries_all_conformers/mobley_7573149/conf1.xyz
- SI/geometries/geometries_all_conformers/mobley_7573149/conf0.xyz
- SI/geometries/geometries_all_conformers/mobley_4287564/
- SI/geometries/geometries_all_conformers/mobley_4287564/conf0.xyz
- SI/geometries/geometries_all_conformers/MNSOL_n006/
- SI/geometries/geometries_all_conformers/MNSOL_n006/conf0.xyz
- SI/geometries/geometries_all_conformers/MNSOL_n016/
- SI/geometries/geometries_all_conformers/MNSOL_n016/conf1.xyz
- SI/geometries/geometries_all_conformers/MNSOL_n016/conf0.xyz
- SI/geometries/geometries_all_conformers/mobley_4463913/
- SI/geometries/geometries_all_conformers/mobley_4463913/conf0.xyz
- SI/geometries/geometries_all_conformers/mobley_1278715/
- SI/geometries/geometries_all_conformers/mobley_1278715/conf0.xyz
- SI/geometries/geometries_all_conformers/mobley_9624458/
- SI/geometries/geometries_all_conformers/mobley_9624458/conf5.xyz
- SI/geometries/geometries_all_conformers/mobley_9624458/conf0.xyz
- SI/geometries/geometries_all_conformers/mobley_9624458/conf3.xyz
- SI/geometries/geometries_all_conformers/mobley_7326982/
- SI/geometries/geometries_all_conformers/mobley_7326982/conf0.xyz
- SI/geometries/geometries_all_conformers/mobley_2492140/
- SI/geometries/geometries_all_conformers/mobley_2492140/conf0.xyz
- SI/geometries/geometries_all_conformers/mobley_627267/
- SI/geometries/geometries_all_conformers/mobley_627267/conf0.xyz
- SI/geometries/geometries_all_conformers/mobley_627267/conf2.xyz
- SI/geometries/geometries_all_conformers/mobley_1075836/
- SI/geometries/geometries_all_conformers/mobley_1075836/conf1.xyz
- SI/geometries/geometries_all_conformers/mobley_1075836/conf0.xyz
- SI/geometries/geometries_all_conformers/mobley_5760563/
- SI/geometries/geometries_all_conformers/mobley_5760563/conf2.xyz
- SI/geometries/geometries_all_conformers/mobley_5760563/conf4.xyz
- SI/geometries/geometries_all_conformers/mobley_4609460/
- SI/geometries/geometries_all_conformers/mobley_4609460/conf1.xyz
- SI/geometries/geometries_all_conformers/mobley_4609460/conf0.xyz
- SI/geometries/geometries_all_conformers/mobley_7200804/
- SI/geometries/geometries_all_conformers/mobley_7200804/conf0.xyz
- SI/geometries/geometries_all_conformers/MNSOL_test3020/
- SI/geometries/geometries_all_conformers/MNSOL_test3020/conf0.xyz
- SI/geometries/geometries_all_conformers/mobley_8882696/
- SI/geometries/geometries_all_conformers/mobley_8882696/conf0.xyz
- SI/geometries/geometries_all_conformers/mobley_900088/
- SI/geometries/geometries_all_conformers/mobley_900088/conf3.xyz
- SI/geometries/geometries_all_conformers/mobley_36119/
- SI/geometries/geometries_all_conformers/mobley_36119/conf18.xyz
- SI/geometries/geometries_all_conformers/mobley_36119/conf23.xyz
- SI/geometries/geometries_all_conformers/mobley_36119/conf13.xyz
- SI/geometries/geometries_all_conformers/mobley_36119/conf5.xyz
- SI/geometries/geometries_all_conformers/mobley_36119/conf29.xyz
- SI/geometries/geometries_all_conformers/mobley_36119/conf35.xyz
- SI/geometries/geometries_all_conformers/mobley_36119/conf0.xyz
- SI/geometries/geometries_all_conformers/mobley_36119/conf15.xyz
- SI/geometries/geometries_all_conformers/mobley_36119/conf46.xyz
- SI/geometries/geometries_all_conformers/mobley_36119/conf31.xyz
- SI/geometries/geometries_all_conformers/mobley_36119/conf21.xyz
- SI/geometries/geometries_all_conformers/mobley_36119/conf7.xyz
- SI/geometries/geometries_all_conformers/mobley_36119/conf22.xyz
- SI/geometries/geometries_all_conformers/mobley_36119/conf12.xyz
- SI/geometries/geometries_all_conformers/mobley_36119/conf57.xyz
- SI/geometries/geometries_all_conformers/mobley_36119/conf26.xyz
- SI/geometries/geometries_all_conformers/mobley_36119/conf24.xyz
- SI/geometries/geometries_all_conformers/mobley_36119/conf2.xyz
- SI/geometries/geometries_all_conformers/mobley_36119/conf3.xyz
- SI/geometries/geometries_all_conformers/mobley_36119/conf4.xyz
- SI/geometries/geometries_all_conformers/mobley_36119/conf9.xyz
- SI/geometries/geometries_all_conformers/mobley_36119/conf38.xyz
- SI/geometries/geometries_all_conformers/mobley_36119/conf11.xyz
- SI/geometries/geometries_all_conformers/mobley_36119/conf25.xyz
- SI/geometries/geometries_all_conformers/mobley_36119/conf48.xyz
- SI/geometries/geometries_all_conformers/mobley_36119/conf8.xyz
- SI/geometries/geometries_all_conformers/mobley_36119/conf10.xyz
- SI/geometries/geometries_all_conformers/mobley_36119/conf16.xyz
- SI/geometries/geometries_all_conformers/mobley_8467917/
- SI/geometries/geometries_all_conformers/mobley_8467917/conf5.xyz
- SI/geometries/geometries_all_conformers/mobley_8467917/conf1.xyz
- SI/geometries/geometries_all_conformers/mobley_8467917/conf0.xyz
- SI/geometries/geometries_all_conformers/mobley_8467917/conf3.xyz
- SI/geometries/geometries_all_conformers/mobley_8467917/conf4.xyz
- SI/geometries/geometries_all_conformers/mobley_8467917/conf9.xyz
- SI/geometries/geometries_all_conformers/mobley_8467917/conf10.xyz
- SI/geometries/geometries_all_conformers/MNSOL_test1037/
- SI/geometries/geometries_all_conformers/MNSOL_test1037/conf0.xyz
- SI/geometries/geometries_all_conformers/mobley_4039055/
- SI/geometries/geometries_all_conformers/mobley_4039055/conf0.xyz
- SI/geometries/geometries_all_conformers/mobley_7010316/
- SI/geometries/geometries_all_conformers/mobley_7010316/conf0.xyz
[truncated: 6,002 more entries]
