# Supplementary material for: Implementation and Optimization of the Embedded Cluster Reference Interaction Site Model with Atomic Charges
Source: J Phys Chem A. 2022 Apr 8;126(15):2417–29. doi: 10.1021/acs.jpca.1c07904 (PMC9036516; doi:10.1021/acs.jpca.1c07904)
Supplement: Supplementary file 1 — jp1c07904_si_001.zip [file jp1c07904_si_001.zip › SI/geometries/geometries_all_conformers/mobley_8685905/conf0.xyz]

8
solute.pdb
C       -0.606586983028        0.449929043097       -0.069867318032
H       -1.543978067537       -0.102208072689       -0.085917391741
C        0.571952666381       -0.535336292703       -0.034475305617
F        0.539516676833       -1.289331746196       -1.147321970381
F        0.466160971122       -1.352827334797        1.021246867758
F        1.752257593678        0.082910196822        0.013993349485
F       -0.501790089563        1.209796518922       -1.189323490737
Br       -0.636532767886        1.584067687544        1.513665259264
