# Supplementary material for: Implementation and Optimization of the Embedded Cluster Reference Interaction Site Model with Atomic Charges
Source: J Phys Chem A. 2022 Apr 8;126(15):2417–29. doi: 10.1021/acs.jpca.1c07904 (PMC9036516; doi:10.1021/acs.jpca.1c07904)
Supplement: Supplementary file 1 — jp1c07904_si_001.zip [file jp1c07904_si_001.zip › SI/geometries/geometries_all_conformers/mobley_2484519/conf0.xyz]

15
solute.pdb
C        1.885527296132       -1.035931060409       -0.120895894388
C        2.915963598629       -1.630910615114        0.599656934957
C        2.870386052021       -1.655125722660        1.987929620658
C        1.795707931732       -1.086729172018        2.673274856504
C        0.766375370998       -0.492950333630        1.941428085667
C        0.809624075581       -0.467446418470        0.553107501334
C        1.747421113022       -1.114387561810        4.167021602369
Cl        2.542303100886        0.355224541764        4.910960392303
H        1.919501939810       -1.017701517167       -1.203173965895
H        3.754536494877       -2.077666105488        0.079946353691
H        3.676513360510       -2.116505891914        2.546767505223
H       -0.071709807581       -0.046154912388        2.463924020234
H        0.003182113642       -0.005579440451       -0.002970583937
H        2.281883488534       -1.967056085309        4.577182999304
H        0.727783871207       -1.109079704936        4.542840571976
