# Supplementary material for: Implementation and Optimization of the Embedded Cluster Reference Interaction Site Model with Atomic Charges
Source: J Phys Chem A. 2022 Apr 8;126(15):2417–29. doi: 10.1021/acs.jpca.1c07904 (PMC9036516; doi:10.1021/acs.jpca.1c07904)
Supplement: Supplementary file 1 — jp1c07904_si_001.zip [file jp1c07904_si_001.zip › SI/geometries/geometries_all_conformers/mobley_468867/conf0.xyz]

22
solute.pdb
C        0.826132597442        1.300061120795       -1.831503097090
C        1.943085267315        0.578152546457       -1.831754582011
C        1.728018926584       -0.821705211049       -1.348479709654
H        2.383103251383       -1.103804558203       -0.527746075490
C        0.228189331032       -0.885285857805       -0.994946324087
H       -0.263765118950       -1.677412853864       -1.550102963861
C       -0.358661582464        0.521692711872       -1.345605552333
H       -1.154958781577        0.474464982202       -2.088155218560
C       -0.999459341182        0.981018297962        0.015244840047
C        0.132600703819        1.203677207795        1.010359735656
C        0.650091698823        0.009591587681        1.306105486532
C       -0.127248428352       -1.042611280133        0.516943543541
C       -1.550403795971       -0.380735722914        0.558867533943
Cl       -2.263801430474       -0.285964724180        2.186673811229
Cl       -2.748890749343       -1.159317817072       -0.510827869159
Cl       -0.014589451447       -2.697428120510        1.123184945394
Cl        1.995740057741       -0.328722100374        2.296300915548
Cl        0.674237181869        2.734184956565        1.520082404317
Cl       -2.166344834021        2.296945139604       -0.140587258634
Cl        2.160571322505       -2.019353100724       -2.665514689961
H        0.753595548291        2.332085667828       -2.148211554953
H        2.916757626977        0.921467128066       -2.153328320413
