# Supplementary material for: Implementation and Optimization of the Embedded Cluster Reference Interaction Site Model with Atomic Charges
Source: J Phys Chem A. 2022 Apr 8;126(15):2417–29. doi: 10.1021/acs.jpca.1c07904 (PMC9036516; doi:10.1021/acs.jpca.1c07904)
Supplement: Supplementary file 1 — jp1c07904_si_001.zip [file jp1c07904_si_001.zip › SI/geometries/geometries_all_conformers/mobley_2859600/conf0.xyz]

16
solute.pdb
C        1.253040374731       -0.212167506061       -2.418991628836
C        2.053637378948       -0.849723494851       -1.564692827227
C        1.928432116557       -0.926979393589       -0.102939602645
C        2.880299164624       -1.656059165906        0.619884875267
C        2.809800072938       -1.762340597776        2.003651348728
C        1.780471400909       -1.138468764223        2.697234435933
C        0.824306043607       -0.408622933531        1.993680999986
C        0.896671116218       -0.304013559327        0.613495885525
H        1.452334479763       -0.228982370647       -3.482269628163
H        0.379816464255        0.344522552365       -2.102066375181
H        2.908507624794       -1.383915744408       -1.970767401647
H        3.686130598100       -2.145544729133        0.084668531860
H        3.559223124259       -2.332687002705        2.538746811506
H        1.720653531073       -1.218006118940        3.775548308360
H        0.018289293470        0.080914013231        2.526806946361
H        0.143387215753        0.268074815501        0.087009320173
