# Supplementary material for: Implementation and Optimization of the Embedded Cluster Reference Interaction Site Model with Atomic Charges
Source: J Phys Chem A. 2022 Apr 8;126(15):2417–29. doi: 10.1021/acs.jpca.1c07904 (PMC9036516; doi:10.1021/acs.jpca.1c07904)
Supplement: Supplementary file 1 — jp1c07904_si_001.zip [file jp1c07904_si_001.zip › SI/geometries/geometries_all_conformers/mobley_1019269/conf0.xyz]

15
solute.pdb
C        0.402397868983       -1.009747989955       -0.087637307337
C       -0.577683722136       -2.016338155477        0.513400563681
C       -1.941949429609       -2.006675745136       -0.177142099194
C       -2.916549326055       -3.005713149634        0.418624269304
O       -4.148507846283       -2.912558461421       -0.296488823038
H        1.366611918296       -1.038716826751        0.424269337751
H        0.581101523745       -1.217019335690       -1.145843203764
H        0.016124634439        0.009948312014       -0.012272818590
H       -0.146222520679       -3.021661413479        0.454534611304
H       -0.707369716786       -1.803201173614        1.580196125672
H       -2.385749952182       -1.008010948209       -0.114229895196
H       -1.823404382955       -2.229338128357       -1.242320227921
H       -2.503866230008       -4.021057628491        0.344369601554
H       -3.072035071380       -2.787231628371        1.483913378220
H       -4.772897747389       -3.543677727429        0.075626487555
