# Supplementary material for: Implementation and Optimization of the Embedded Cluster Reference Interaction Site Model with Atomic Charges
Source: J Phys Chem A. 2022 Apr 8;126(15):2417–29. doi: 10.1021/acs.jpca.1c07904 (PMC9036516; doi:10.1021/acs.jpca.1c07904)
Supplement: Supplementary file 1 — jp1c07904_si_001.zip [file jp1c07904_si_001.zip › SI/geometries/geometries_all_conformers/mobley_1019269/conf2.xyz]

15
solute.pdb
C        0.405072549576       -1.000876286092       -0.090645580799
C       -0.557051289225       -2.027226476851        0.505063459968
C       -1.934171191293       -2.009149723819       -0.160077675573
C       -2.916606367558       -3.008383574904        0.424670278891
O       -3.184342142698       -2.645962793981        1.780428486086
H        1.380458066178       -1.038538929574        0.399184316310
H        0.563231729911       -1.175955432125       -1.158570318708
H        0.017087404337        0.014943853116        0.022472898949
H       -0.126565277045       -3.030605080204        0.408670038300
H       -0.676605615489       -1.845523864758        1.575488772889
H       -2.370827596192       -1.007893291323       -0.080596133698
H       -1.830589144689       -2.222172598786       -1.230135595650
H       -3.844003510136       -3.003262042300       -0.161867130550
H       -2.493660596369       -4.021443879217        0.375288410747
H       -3.791127019306       -3.288449879181        2.161425772837
