# Supplementary material for: Implementation and Optimization of the Embedded Cluster Reference Interaction Site Model with Atomic Charges
Source: J Phys Chem A. 2022 Apr 8;126(15):2417–29. doi: 10.1021/acs.jpca.1c07904 (PMC9036516; doi:10.1021/acs.jpca.1c07904)
Supplement: Supplementary file 1 — jp1c07904_si_001.zip [file jp1c07904_si_001.zip › SI/geometries/geometries_all_conformers/mobley_1019269/conf3.xyz]

15
solute.pdb
C       -0.625660681701       -1.636275206300        2.033076820811
C       -0.605771794784       -2.044568599022        0.558374720191
C       -1.971521495706       -2.005799114553       -0.136307568590
C       -2.962389995730       -3.035421117393        0.379183327013
O       -4.149092844720       -2.936938618323       -0.408767505639
H        0.385045425301       -1.614843322792        2.446530384270
H       -1.055798466312       -0.638738099246        2.157760255612
H       -1.211804351585       -2.326914360375        2.643053331123
H        0.071675055210       -1.378192999316        0.016760188275
H       -0.177735508652       -3.048797753168        0.463045547885
H       -2.415717610428       -1.010600344289       -0.031869876466
H       -1.840970881325       -2.178009334979       -1.208507149895
H       -2.527353351653       -4.041431135032        0.297103087953
H       -3.192719240903       -2.856864478931        1.436444415858
H       -4.798384257013       -3.563205516281       -0.072779978401
