# Supplementary material for: Implementation and Optimization of the Embedded Cluster Reference Interaction Site Model with Atomic Charges
Source: J Phys Chem A. 2022 Apr 8;126(15):2417–29. doi: 10.1021/acs.jpca.1c07904 (PMC9036516; doi:10.1021/acs.jpca.1c07904)
Supplement: Supplementary file 1 — jp1c07904_si_001.zip [file jp1c07904_si_001.zip › SI/geometries/geometries_all_conformers/mobley_1019269/conf4.xyz]

15
solute.pdb
C        0.176734118927       -3.394546478573        0.386651935499
C       -0.573139709362       -2.070390317959        0.536349595207
C       -1.941425730141       -2.033921848366       -0.155347881106
C       -2.979524805051       -2.980876271382        0.424700204200
O       -3.216074896926       -2.617412866513        1.785836907909
H        1.164310204876       -3.337545100410        0.849518278908
H       -0.355947025530       -4.220638438939        0.862603996977
H        0.319666509413       -3.653920388504       -0.666456953346
H       -0.706679914586       -1.841695435843        1.596316560697
H        0.040248433207       -1.264819013026        0.121430257719
H       -2.344777035503       -1.018174341856       -0.103181773483
H       -1.825107054103       -2.272762210823       -1.218715377667
H       -3.905827160950       -2.904971054555       -0.158900420328
H       -2.632555814342       -4.020016612927        0.360608473594
H       -3.862100119930       -3.223209620324        2.162486195220
