# Supplementary material for: Implementation and Optimization of the Embedded Cluster Reference Interaction Site Model with Atomic Charges
Source: J Phys Chem A. 2022 Apr 8;126(15):2417–29. doi: 10.1021/acs.jpca.1c07904 (PMC9036516; doi:10.1021/acs.jpca.1c07904)
Supplement: Supplementary file 1 — jp1c07904_si_001.zip [file jp1c07904_si_001.zip › SI/geometries/geometries_all_conformers/MNSOL_test3005/conf0.xyz]

26
test3005 H13C10N1O2 phenacetin m062x_mg3s_geom
C        5.249415129569       -0.417170068610       -0.001339367686
C        3.780217164227       -0.782027512371        0.005933530438
O        3.029283047065        0.429617580868       -0.007969679812
C       -0.388196526198        1.618192065396       -0.016891855430
C       -1.139852711154        0.436374849033       -0.000531613086
C        1.667645180471        0.361928294018       -0.004648535642
N       -2.546577326241        0.559975668818        0.000302058287
C        0.992481086612        1.585252213325       -0.018963404853
C       -3.504724556560       -0.419978733569        0.017597162458
C       -4.934302901021        0.092280863358        0.018987832868
O       -3.260935540429       -1.612687310789        0.033264924439
C       -0.467274753287       -0.783391785870        0.013703417092
C        0.926228078033       -0.816889693853        0.011624508622
H        1.569304558312        2.500864666921       -0.031592296557
H        5.858222461390       -1.323451730879        0.008883170619
H        5.500592635915        0.157448164023       -0.894099175498
H        5.503860520541        0.179608541555        0.875820362647
H        3.527491693401       -1.363245794556        0.900292065878
H        3.524262583422       -1.385585431386       -0.872569077175
H       -0.894376294502        2.577941220736       -0.028096277456
H       -2.885669591391        1.507477525792       -0.011810895456
H       -5.430513061901       -0.268587818886        0.920955448173
H       -5.019808506023        1.178958438136       -0.021953328618
H       -5.457011112954       -0.338089105808       -0.835905326696
H       -1.031476432521       -1.701667457053        0.026294104220
H        1.415815175226       -1.779947648348        0.022912248228
