# Supplementary material for: Implementation and Optimization of the Embedded Cluster Reference Interaction Site Model with Atomic Charges
Source: J Phys Chem A. 2022 Apr 8;126(15):2417–29. doi: 10.1021/acs.jpca.1c07904 (PMC9036516; doi:10.1021/acs.jpca.1c07904)
Supplement: Supplementary file 1 — jp1c07904_si_001.zip [file jp1c07904_si_001.zip › SI/geometries/geometries_all_conformers/mobley_8809274/conf0.xyz]

15
solute.pdb
C        1.884000391238       -1.035269626151       -0.104867374186
C        2.919905501508       -1.629680822161        0.604846860713
C        2.888662328403       -1.658535717193        1.995203518207
C        1.815774559036       -1.088730438414        2.671630579865
C        0.774722393094       -0.491462021529        1.962064643280
C        0.811082154221       -0.465803866518        0.575394374040
C        1.750402856596       -1.101405243472        4.175151359323
F        2.814657204631       -1.705688635232        4.736857961202
F        1.692231698094        0.150549579496        4.684887805117
F        0.648223669176       -1.745455319180        4.623465858651
H        1.910993419957       -1.014292318778       -1.187225221572
H        3.755642505663       -2.073047299122        0.078524168068
H        3.693259080234       -2.120656138928        2.549946478276
H       -0.058088965655       -0.049689679371        2.494170773547
H        0.002531203805       -0.001832453446        0.024948215469
