# Supplementary material for: Implementation and Optimization of the Embedded Cluster Reference Interaction Site Model with Atomic Charges
Source: J Phys Chem A. 2022 Apr 8;126(15):2417–29. doi: 10.1021/acs.jpca.1c07904 (PMC9036516; doi:10.1021/acs.jpca.1c07904)
Supplement: Supplementary file 1 — jp1c07904_si_001.zip [file jp1c07904_si_001.zip › SI/geometries/geometries_all_conformers/mobley_5518547/conf0.xyz]

17
solute.pdb
C        1.922584221606       -1.029455033009       -1.629889821642
C        1.879154782399       -1.047430110762       -0.123307228625
C        2.906410392325       -1.620344663793        0.627384574277
C        2.888414942466       -1.613982334910        2.015262048577
C        1.826357353712       -1.028811084641        2.711624715591
C        0.790073171270       -0.454951067213        1.968565682534
C        0.822377313278       -0.469333151151        0.581017884739
N        1.828364956754       -0.968914898222        4.107628477589
H        2.425319870510       -0.132558075085       -2.006146713908
H        2.463399791146       -1.892471015344       -2.023098948881
H        0.918136104703       -1.040724818407       -2.057503395682
H        3.741780590957       -2.087822346927        0.117205227868
H        3.704647295994       -2.067858992713        2.566819091228
H       -0.046877436369        0.004369630308        2.483342226796
H       -0.000064546534       -0.021036406201        0.033953746496
H        2.381765161731       -1.675915627308        4.566331283360
H        0.920156034053       -0.868760004623        4.533811149683
