# Supplementary material for: Implementation and Optimization of the Embedded Cluster Reference Interaction Site Model with Atomic Charges
Source: J Phys Chem A. 2022 Apr 8;126(15):2417–29. doi: 10.1021/acs.jpca.1c07904 (PMC9036516; doi:10.1021/acs.jpca.1c07904)
Supplement: Supplementary file 1 — jp1c07904_si_001.zip [file jp1c07904_si_001.zip › SI/geometries/geometries_all_conformers/mobley_3968043/conf0.xyz]

14
solute.pdb
C        1.045502377057       -0.790315137806        0.968170128832
C        1.587138947448        0.357669974691        0.089932312478
C        0.336110757653        1.156351228533       -0.295519427097
C       -0.797095681814        0.130763947036       -0.320576063795
O       -1.901692703581        0.312244972742       -0.764418561908
C       -0.289916893304       -1.164238579900        0.313681906068
H        0.873027917237       -0.426734306179        1.985329350901
H        1.739426415895       -1.628300805932        1.037707302179
H        2.339408454483        0.958156231444        0.601883104754
H        2.057091562650       -0.054753124329       -0.807619665579
H        0.083839685629        1.894489686504        0.474450774868
H        0.395035446870        1.691734832745       -1.243321903329
H       -1.038790497898       -1.586525732138        0.983973850494
H       -0.145085788327       -1.884543187411       -0.499673108867
