# Supplementary material for: Implementation and Optimization of the Embedded Cluster Reference Interaction Site Model with Atomic Charges
Source: J Phys Chem A. 2022 Apr 8;126(15):2417–29. doi: 10.1021/acs.jpca.1c07904 (PMC9036516; doi:10.1021/acs.jpca.1c07904)
Supplement: Supplementary file 1 — jp1c07904_si_001.zip [file jp1c07904_si_001.zip › SI/geometries/geometries_all_conformers/MNSOL_0427dcl/conf0.xyz]

16
0427dcl H5C7N1S1CL2 2,6-dichlorothiobenzamide m062x_mg3s_geom
C       -0.000512332591       -1.393714512417        0.246667257137
C       -0.000229382148        0.099038246810        0.103836951501
C        1.194661905741        0.823337846771        0.017460430592
Cl        2.724554353696       -0.001082664612        0.154098661237
C        1.204033420179        2.198498847431       -0.174126440558
C        0.000324432356        2.881344522806       -0.274336281038
C       -1.203657460857        2.198959338715       -0.174226170777
C       -1.194841358826        0.823793171547        0.017349998502
Cl       -2.725077073159        0.000000335205        0.153905637372
N       -0.000047775883       -1.831715503683        1.514553921593
S        0.000180860753       -2.375275934291       -1.072540405744
H        0.000510501235       -2.824335941321        1.690253159133
H       -0.000119420090       -1.194786925111        2.294371716179
H        2.148585570067        2.719462871174       -0.243318378339
H        0.000534373764        3.952484516666       -0.429660750129
H       -2.148000614238        2.720291784308       -0.243489306661
