# Supplementary material for: Implementation and Optimization of the Embedded Cluster Reference Interaction Site Model with Atomic Charges
Source: J Phys Chem A. 2022 Apr 8;126(15):2417–29. doi: 10.1021/acs.jpca.1c07904 (PMC9036516; doi:10.1021/acs.jpca.1c07904)
Supplement: Supplementary file 1 — jp1c07904_si_001.zip [file jp1c07904_si_001.zip › SI/geometries/geometries_all_conformers/mobley_525934/conf0.xyz]

6
solute.pdb
C        0.295646237136        0.807515998602        0.649986849707
S       -0.433047871047        2.371527333314        0.057595841549
H       -0.105632397909        0.646586895242        1.649649511028
H        1.379973060979        0.874992884846        0.714568098464
H        0.005816872810       -0.029315508102        0.017377640801
H        0.165244098031        2.389692396098       -1.145177941550
