# Supplementary material for: Implementation and Optimization of the Embedded Cluster Reference Interaction Site Model with Atomic Charges
Source: J Phys Chem A. 2022 Apr 8;126(15):2417–29. doi: 10.1021/acs.jpca.1c07904 (PMC9036516; doi:10.1021/acs.jpca.1c07904)
Supplement: Supplementary file 1 — jp1c07904_si_001.zip [file jp1c07904_si_001.zip › SI/geometries/geometries_all_conformers/MNSOL_0415dcl/conf0.xyz]

22
0415dcl H8C12CL2 2,3-dichlorobiphenyl m062x_mg3s_geom
Cl        3.617710561965       -0.872070785559       -0.198051246489
C        2.287559922788        0.230205453822       -0.002717890687
C        2.572611568054        1.573981186256        0.206259602418
C        1.534159932609        2.480412663882        0.351275423118
C        0.219078421294        2.043041520903        0.295776132393
C       -0.095593049925        0.695976161032        0.095994196286
C        0.962429081374       -0.214170483498       -0.061708005800
Cl        0.635308141260       -1.892117463277       -0.377187653864
C       -1.528376832526        0.294218005150        0.052837464102
C       -2.063038227627       -0.598282670771        0.985775780042
C       -3.414044676581       -0.918969249663        0.963531821169
C       -4.252277789288       -0.359118304551        0.004541387354
C       -3.730922300464        0.528697832030       -0.928890125694
C       -2.379846566600        0.856067681438       -0.901762237724
H       -1.976885091094        1.543566078181       -1.635614244921
H        3.604763557404        1.892823528997        0.249917847055
H        1.753142643394        3.527806336769        0.514555516562
H       -0.592188992756        2.747683468500        0.425108755689
H       -1.418931252423       -1.036453201508        1.737311266696
H       -3.813322631682       -1.607060373646        1.698562595483
H       -5.304777976450       -0.613470325018       -0.013809175135
H       -4.374258442725        0.966932940531       -1.682007208053
