# Supplementary material for: Implementation and Optimization of the Embedded Cluster Reference Interaction Site Model with Atomic Charges
Source: J Phys Chem A. 2022 Apr 8;126(15):2417–29. doi: 10.1021/acs.jpca.1c07904 (PMC9036516; doi:10.1021/acs.jpca.1c07904)
Supplement: Supplementary file 1 — jp1c07904_si_001.zip [file jp1c07904_si_001.zip › SI/geometries/geometries_all_conformers/MNSOL_test1020/conf1.xyz]

42
test1020 H15C15N4O6S1CL1 ethyl2-(4-chloro-6-methoxypyrimidin-2-ylcarbamoylsulfamoyl)benzoate(chlorimuronethyl) m062x_mg3s_geom
C       -2.681277948260        4.372940217745        1.247125691059
Cl       -4.386834216696        4.652956037563        1.463918363993
N       -2.313146712649        3.123360835765        1.018451246564
C       -1.000177332276        2.933858079237        0.862284737943
N       -0.657517417441        1.606205468541        0.643756184993
H       -1.453790956895        0.986918597646        0.668891613718
N       -0.051733984110        3.858519938333        0.923111198364
C       -0.459688039561        5.100947197083        1.139482273564
O        0.437386363543        6.084675614001        1.197254360340
C        1.821826185728        5.743529137363        1.004016252456
H        1.967768260245        5.250459450699        0.044142115315
H        2.167432691624        5.081678396406        1.797597136139
H        2.351353637211        6.692089370661        1.038522614033
C       -1.808125735940        5.438252336863        1.317647107910
H       -2.125093449874        6.452800588272        1.497120153920
C        0.562729061448        1.077467754807        0.233697961988
N        0.501650180328       -0.332866350846        0.280340061857
H        0.013385886117       -0.749912900330        1.069331651613
O        1.522618666825        1.702149122783       -0.126829010244
S        1.774482443723       -1.317279204801       -0.184727934251
C        3.081188066726       -1.009620894760        1.002103556457
O        1.289222117108       -2.650067105479        0.031039191463
O        2.224908585953       -0.890703049195       -1.471566984358
C        3.035350348646       -1.499250077306        2.318577890472
C        4.152447217003       -1.316271625925        3.132453480045
H        4.132971376579       -1.702666692603        4.142132868510
C        5.273534213358       -0.639125158766        2.666913399160
H        6.125340329640       -0.500905796924        3.320789982293
C        5.298378919460       -0.146080750272        1.370717069282
H        6.167839977878        0.382071134302        1.000919361981
C        4.203990920174       -0.339076857079        0.535261627327
H        4.209990932382        0.021016571799       -0.483243207797
C        1.818687618146       -2.135540310265        2.923294790656
O        2.136677623636       -3.192337375812        3.673074677957
C        1.039694744635       -3.872364287377        4.339049451022
H        0.319566614594       -4.178548373978        3.579752192090
H        0.547716626517       -3.162104995590        5.005312208557
C        1.618705323214       -5.051706453771        5.085981225558
H        2.340984426697       -4.727236527754        5.836560275720
H        2.113988345560       -5.742073658323        4.402203508824
H        0.815838318480       -5.589245341511        5.594149288610
O        0.688729770522       -1.716612061204        2.802590364898
