# Supplementary material for: Implementation and Optimization of the Embedded Cluster Reference Interaction Site Model with Atomic Charges
Source: J Phys Chem A. 2022 Apr 8;126(15):2417–29. doi: 10.1021/acs.jpca.1c07904 (PMC9036516; doi:10.1021/acs.jpca.1c07904)
Supplement: Supplementary file 1 — jp1c07904_si_001.zip [file jp1c07904_si_001.zip › SI/geometries/geometries_all_conformers/MNSOL_test1020/conf2.xyz]

42
test1020 H15C15N4O6S1CL1 ethyl2-(4-chloro-6-methoxypyrimidin-2-ylcarbamoylsulfamoyl)benzoate(chlorimuronethyl) m062x_mg3s_geom
C       -0.298840632945        5.106434794881        1.360230938882
Cl        0.999527164491        6.236914263488        1.623873369956
N        0.050931936522        3.849923076010        1.134794433911
C       -0.952302673466        3.010962262446        0.932639161212
N       -0.688417386445        1.667121766642        0.708454686645
H       -1.516849082339        1.092167548718        0.687803410152
N       -2.260024005769        3.303228807566        0.959556427178
C       -2.570794073472        4.567317049561        1.199906569027
O       -3.851670758840        4.942590968994        1.247095916018
C       -4.859932688545        3.947045342966        1.022820732626
H       -4.803683411140        3.162378308170        1.777314082741
H       -4.751319849497        3.502502371663        0.033630161693
H       -5.804620322812        4.479176599919        1.098687139441
C       -1.600876433270        5.556889287322        1.408157534954
H       -1.867307920457        6.584553479814        1.595177719215
C        0.505573428174        1.083348039837        0.283838620017
N        0.401560960794       -0.321009321601        0.394484870156
H       -0.040970738968       -0.681961876892        1.236643139930
O        1.465702076889        1.664758717096       -0.136915114237
S        1.619086366718       -1.360389601174       -0.101495298864
C        3.006087402753       -1.028508305007        0.982593945119
O        1.118088687424       -2.669020657069        0.207410087794
O        1.992030816683       -1.004865383665       -1.434280387513
C        3.035630496693       -1.452360833412        2.322088079501
C        4.205656736714       -1.252650640179        3.053689036660
H        4.243702540002       -1.587393056493        4.081056054207
C        5.305650092238       -0.621143422034        2.485386972197
H        6.198997758149       -0.466461917758        3.077066928904
C        5.255800109355       -0.191696057321        1.167531007733
H        6.107228589028        0.303543869857        0.718947511026
C        4.107394111567       -0.403284038843        0.413241934876
H        4.053460504977       -0.090235810879       -0.619206144751
C        1.849516792328       -2.030877635186        3.034595796829
O        2.197754269202       -3.050898707098        3.822455653438
C        1.136217008273       -3.668223009152        4.596319480934
H        0.361079369773       -4.001067842984        3.905289889248
H        0.701980317479       -2.911376503906        5.251591281497
C        1.742355475757       -4.815589866708        5.370469019922
H        2.519103745939       -4.465197166083        6.051903041827
H        2.178942245033       -5.554172342936        4.697001572931
H        0.966157527283       -5.306419028041        5.960810435831
O        0.720193447728       -1.599453530530        2.961540301139
