# Supplementary material for: Implementation and Optimization of the Embedded Cluster Reference Interaction Site Model with Atomic Charges
Source: J Phys Chem A. 2022 Apr 8;126(15):2417–29. doi: 10.1021/acs.jpca.1c07904 (PMC9036516; doi:10.1021/acs.jpca.1c07904)
Supplement: Supplementary file 1 — jp1c07904_si_001.zip [file jp1c07904_si_001.zip › SI/geometries/geometries_all_conformers/mobley_6917738/conf0.xyz]

14
solute.pdb
C       -0.560066468490       -4.015124749628        1.882504661104
O       -0.446788619375       -2.612547161550        1.981709250421
C       -0.358495006105       -1.966146686447        0.728160151595
C       -0.240201683394       -0.461935318663        0.952016699436
N       -0.140471577922        0.334411905770       -0.267411641014
H       -0.620917666301       -4.410073789624        2.896156519420
H        0.311866888011       -4.454859801065        1.379665383426
H       -1.463278950697       -4.307990836510        1.330316551980
H        0.517064727613       -2.333645813725        0.168892759776
H       -1.250393792272       -2.187331554023        0.119853131647
H       -1.107010832425       -0.120278549939        1.522641340206
H        0.638215155127       -0.264695728434        1.571045537822
H       -0.954523856903        0.206846833306       -0.857930850803
H        0.673001683133        0.072371250531       -0.812619495015
