# Supplementary material for: Implementation and Optimization of the Embedded Cluster Reference Interaction Site Model with Atomic Charges
Source: J Phys Chem A. 2022 Apr 8;126(15):2417–29. doi: 10.1021/acs.jpca.1c07904 (PMC9036516; doi:10.1021/acs.jpca.1c07904)
Supplement: Supplementary file 1 — jp1c07904_si_001.zip [file jp1c07904_si_001.zip › SI/geometries/geometries_all_conformers/mobley_6917738/conf2.xyz]

14
solute.pdb
C       -0.551595534162       -4.008775503667        1.907953061505
O       -0.476427895934       -2.603350349632        2.000710508763
C       -0.352170969849       -1.961090208213        0.744840922523
C       -0.234622409998       -0.460600292500        0.975050048696
N        0.924142114170       -0.023505453039        1.747315943616
H       -0.641298713421       -4.398504164887        2.921557142929
H        0.349025301589       -4.430022741400        1.441267668942
H       -1.425721022048       -4.327489652891        1.324547873773
H        0.538462760324       -2.337797314847        0.216708071224
H       -1.229626849925       -2.181820989439        0.117072951842
H       -0.217842164966        0.039295684609        0.002311394849
H       -1.136021200892       -0.118281291243        1.491078751144
H        1.785305597733       -0.253362354550        1.262519333904
H        0.945590987377       -0.513795368300        2.634666326290
