# Supplementary material for: Implementation and Optimization of the Embedded Cluster Reference Interaction Site Model with Atomic Charges
Source: J Phys Chem A. 2022 Apr 8;126(15):2417–29. doi: 10.1021/acs.jpca.1c07904 (PMC9036516; doi:10.1021/acs.jpca.1c07904)
Supplement: Supplementary file 1 — jp1c07904_si_001.zip [file jp1c07904_si_001.zip › SI/geometries/geometries_all_conformers/mobley_1755375/conf0.xyz]

19
solute.pdb
C        1.955004333670       -0.973416239980       -1.613734195951
C        1.907393536573       -1.049089905516       -0.112668586183
C        2.887408880022       -1.707097506964        0.625224783184
C        2.829643494822       -1.768788855626        2.012855540788
C        1.774730857738       -1.163435595455        2.681111031802
C        0.770295344825       -0.493105750881        1.984041751311
C        0.855306725850       -0.447460684087        0.587820139385
O       -0.093677344448        0.192990309027       -0.169154837205
C       -0.377784314933        0.167105736043        2.702956918836
H        1.980015490863        0.063265968595       -1.959059272374
H        2.837577028990       -1.485480582576       -1.997760720661
H        1.069092392966       -1.429443679541       -2.063106663273
H        3.709077581859       -2.178301234130        0.097935273201
H        3.601811087859       -2.285537138072        2.568414743469
H        1.722539325207       -1.207139101147        3.763051305352
H       -0.770613151331        0.568676608568        0.403708908492
H       -0.413639134450        1.246892759396        2.518348484623
H       -1.346227899883       -0.250940974312        2.404999549260
H       -0.287954236198        0.029305866659        3.780015845946
