# Supplementary material for: Implementation and Optimization of the Embedded Cluster Reference Interaction Site Model with Atomic Charges
Source: J Phys Chem A. 2022 Apr 8;126(15):2417–29. doi: 10.1021/acs.jpca.1c07904 (PMC9036516; doi:10.1021/acs.jpca.1c07904)
Supplement: Supplementary file 1 — jp1c07904_si_001.zip [file jp1c07904_si_001.zip › SI/geometries/geometries_all_conformers/mobley_929676/conf5.xyz]

20
solute.pdb
C       -1.874822981966        0.472090310099       -2.036340874997
C       -0.576235501017        1.089992035706       -1.515700953285
C        0.283178734412        0.147547008021       -0.664781544954
C       -0.345191409006       -0.257346311040        0.671764553255
C        0.579456228646       -1.145906500893        1.512950634097
C       -0.066135114574       -1.534354631352        2.827952539341
Br        1.115800427613       -2.679695866697        3.928136557860
H       -2.409944475630        1.172335810882       -2.681231108116
H       -2.551316769159        0.195503479529       -1.225038188532
H       -1.673538929366       -0.429186765426       -2.622127804824
H        0.021442775444        1.427374905182       -2.368016345191
H       -0.806964742067        1.989600605431       -0.934202035610
H        1.245586689688        0.631130254409       -0.466534549013
H        0.510422047559       -0.755005333353       -1.244261416257
H       -1.288544711520       -0.784020144385        0.496988869194
H       -0.597478036047        0.646754611765        1.238386346764
H        1.518756620671       -0.621937053500        1.709079098556
H        0.834891422217       -2.049149098009        0.952325014948
H       -0.284459970093       -0.672168074825        3.453636618874
H       -0.973002305805       -2.117959241543        2.688514587889
