# Supplementary material for: Implementation and Optimization of the Embedded Cluster Reference Interaction Site Model with Atomic Charges
Source: J Phys Chem A. 2022 Apr 8;126(15):2417–29. doi: 10.1021/acs.jpca.1c07904 (PMC9036516; doi:10.1021/acs.jpca.1c07904)
Supplement: Supplementary file 1 — jp1c07904_si_001.zip [file jp1c07904_si_001.zip › SI/geometries/geometries_all_conformers/mobley_929676/conf0.xyz]

20
solute.pdb
C        0.142391509672        1.508493734365       -2.853955461501
C       -0.530042666795        1.097032280630       -1.545186262001
C        0.340938527280        0.185265940118       -0.679558166297
C       -0.326650911823       -0.231146972569        0.633135571336
C        0.557279379572       -1.143762505057        1.491308241494
C       -0.132985799786       -1.535338895049        2.782628116290
Br        0.996170411836       -2.713959090287        3.903351490824
H       -0.504725044942        2.157880865203       -3.447343798539
H        0.385895194363        0.635195201163       -3.464876212432
H        1.073648378876        2.049624738203       -2.666865273266
H       -0.793187361408        1.993205534084       -0.972679898938
H       -1.475619794399        0.589323276914       -1.764822644233
H        1.287090581931        0.692672622662       -0.458449862085
H        0.604427980288       -0.712090777662       -1.251258350039
H       -1.271578519298       -0.740516923168        0.411820894070
H       -0.589599345835        0.666100097570        1.204996861208
H        1.498993020539       -0.638001498242        1.721356182440
H        0.814687776655       -2.045725207654        0.929357514024
H       -0.354254159464       -0.677176219589        3.412516230207
H       -1.044879157261       -2.102076201635        2.610524827441
