# Supplementary material for: Implementation and Optimization of the Embedded Cluster Reference Interaction Site Model with Atomic Charges
Source: J Phys Chem A. 2022 Apr 8;126(15):2417–29. doi: 10.1021/acs.jpca.1c07904 (PMC9036516; doi:10.1021/acs.jpca.1c07904)
Supplement: Supplementary file 1 — jp1c07904_si_001.zip [file jp1c07904_si_001.zip › SI/geometries/geometries_all_conformers/mobley_929676/conf7.xyz]

20
solute.pdb
C        0.285327375738        1.556730163679       -2.862827828477
C       -0.504974404437        1.153687027091       -1.618471526003
C        0.258171592959        0.177615450368       -0.719626780905
C       -0.457525291978       -0.197493521827        0.584047241078
C       -1.741273991522       -1.014731023545        0.384289978313
C       -2.348413497255       -1.416283539252        1.713785611098
Br       -4.007250843772       -2.472411765358        1.487025331241
H       -0.279927445115        2.253501652263       -3.485266339730
H        0.526697661082        0.684899417235       -3.476645418795
H        1.227628263736        2.040972504121       -2.593142764661
H       -0.757106525127        2.049971239526       -1.040401628754
H       -1.457141139333        0.712248547666       -1.926941348806
H        1.227394100871        0.620572630117       -0.466219160589
H        0.482032616998       -0.735433404351       -1.283855200845
H       -0.689885770887        0.716048182234        1.143601889716
H        0.233790619458       -0.771312200870        1.210400780340
H       -1.518596606952       -1.912260962659       -0.199683114080
H       -2.474524355139       -0.440948249312       -0.185811082791
H       -1.687424380281       -2.053252333548        2.296630227736
H       -2.641697979045       -0.557019813577        2.312211134914
