# Supplementary material for: Implementation and Optimization of the Embedded Cluster Reference Interaction Site Model with Atomic Charges
Source: J Phys Chem A. 2022 Apr 8;126(15):2417–29. doi: 10.1021/acs.jpca.1c07904 (PMC9036516; doi:10.1021/acs.jpca.1c07904)
Supplement: Supplementary file 1 — jp1c07904_si_001.zip [file jp1c07904_si_001.zip › SI/geometries/geometries_all_conformers/mobley_929676/conf12.xyz]

20
solute.pdb
C       -1.862417173365        0.499360926733       -2.061510601189
C       -0.558531446337        1.097655566631       -1.531443456861
C        0.277402191823        0.143033871397       -0.670616376148
C       -0.370002453243       -0.247427846781        0.659981440394
C        0.525010946819       -1.148605087779        1.510026376385
C       -0.043319524158       -1.527426030803        2.863977517956
Br       -1.632163299262       -2.710107044109        2.737330156120
H       -2.383813986438        1.209074177951       -2.707440694347
H       -2.546685958525        0.228711425296       -1.255075111849
H       -1.669791479274       -0.402848098091       -2.648750847752
H        0.051633777530        1.423977682440       -2.379377863189
H       -0.779880292781        2.001884669908       -0.953357584997
H        1.247577677644        0.610900728822       -0.468958314493
H        0.492612166105       -0.764851292735       -1.246865570885
H       -1.319628480885       -0.756667088607        0.482054484631
H       -0.607179313025        0.661057568531        1.227031980390
H        1.473705420898       -0.632084431903        1.708447366875
H        0.780339927334       -2.056804945710        0.956581234912
H        0.665738046732       -2.093386462794        3.461507479438
H       -0.386306747591       -0.662848288397        3.427658384610
