# Supplementary material for: Implementation and Optimization of the Embedded Cluster Reference Interaction Site Model with Atomic Charges
Source: J Phys Chem A. 2022 Apr 8;126(15):2417–29. doi: 10.1021/acs.jpca.1c07904 (PMC9036516; doi:10.1021/acs.jpca.1c07904)
Supplement: Supplementary file 1 — jp1c07904_si_001.zip [file jp1c07904_si_001.zip › SI/geometries/geometries_all_conformers/mobley_929676/conf2.xyz]

20
solute.pdb
C        0.156650454864        1.490859038688       -2.873166356063
C       -0.530336089213        1.089255040933       -1.568925872419
C        0.337226777507        0.198901538776       -0.678008299600
C       -0.344900449084       -0.203789456188        0.630626452235
C        0.529187901592       -1.095008548967        1.511411084022
C       -0.119235509248       -1.559783510916        2.800986319829
Br       -0.437211601316       -0.082385758409        4.087751106494
H       -0.488678539015        2.125037678395       -3.484696197162
H        0.419102530791        0.612471922019       -3.468869481601
H        1.078856061677        2.045145802834       -2.679566458709
H       -0.811613515975        1.989470196326       -1.012045770466
H       -1.467170956567        0.568404000171       -1.795376310974
H        1.274346565059        0.720948914563       -0.451049166619
H        0.620062698812       -0.702237121786       -1.235594868917
H       -1.281303012182       -0.728076382819        0.405275583471
H       -0.622581959299        0.694802373037        1.188615792203
H        1.472573028259       -0.591081088313        1.740201960020
H        0.793269568759       -2.004490470511        0.955237708679
H       -1.099424398711       -2.002167079627        2.637511793061
H        0.508780443292       -2.258077088207        3.346480982514
