# Supplementary material for: Implementation and Optimization of the Embedded Cluster Reference Interaction Site Model with Atomic Charges
Source: J Phys Chem A. 2022 Apr 8;126(15):2417–29. doi: 10.1021/acs.jpca.1c07904 (PMC9036516; doi:10.1021/acs.jpca.1c07904)
Supplement: Supplementary file 1 — jp1c07904_si_001.zip [file jp1c07904_si_001.zip › SI/geometries/geometries_all_conformers/mobley_929676/conf4.xyz]

20
solute.pdb
C        0.082161472583        1.498136166915       -2.905089610890
C       -0.546610052809        1.102311438604       -1.570094253710
C        0.363781874534        0.225201824746       -0.708550317125
C       -0.268824547076       -0.169797422970        0.628141610512
C        0.565229566183       -1.137646322837        1.483423073032
C        1.847009291086       -0.510684578557        1.999979323089
Br        2.862924781155       -1.756193180898        3.156234608573
H       -0.593976541253        2.120805518752       -3.494619839061
H        0.327522557601        0.616591431905       -3.503166618879
H        1.006419809496        2.062417963293       -2.755267597239
H       -0.811875374762        2.005466975388       -1.009612741756
H       -1.487730699109        0.572164610532       -1.752541625610
H        1.306606683346        0.756398428324       -0.539010470038
H        0.622779486237       -0.682810656347       -1.266282334965
H       -1.235887397285       -0.644912168819        0.433725198490
H       -0.489408877040        0.732894229849        1.209759004172
H        0.806719907883       -2.031335211927        0.901407328127
H       -0.032561092344       -1.470552822135        2.335041238502
H        2.540989703863       -0.245058697670        1.208234599480
H        1.656629447711        0.360602473851        2.622789425295
