# Supplementary material for: Implementation and Optimization of the Embedded Cluster Reference Interaction Site Model with Atomic Charges
Source: J Phys Chem A. 2022 Apr 8;126(15):2417–29. doi: 10.1021/acs.jpca.1c07904 (PMC9036516; doi:10.1021/acs.jpca.1c07904)
Supplement: Supplementary file 1 — jp1c07904_si_001.zip [file jp1c07904_si_001.zip › SI/geometries/geometries_all_conformers/mobley_929676/conf11.xyz]

20
solute.pdb
C       -1.869184466559        0.453579329986       -2.057999676262
C       -0.572956659039        1.080412364903       -1.542081319778
C        0.279547209582        0.154030593602       -0.667063254520
C       -0.358138340230       -0.223677323099        0.672234644744
C        0.557293280644       -1.088751471768        1.537608329612
C       -0.047875747547       -1.557793228149        2.846409950564
Br       -0.373827324765       -0.076623048200        4.124477081431
H       -2.400877343523        1.142177995979       -2.718141946979
H       -2.549426129738        0.192258439690       -1.244935786716
H       -1.665412823808       -0.458301044880       -2.626578219880
H        0.029770305273        1.400779551920       -2.397517943921
H       -0.806468712878        1.990684849640       -0.979008857566
H        1.239985019838        0.643187852288       -0.471093799745
H        0.513037493469       -0.757821298423       -1.230379026072
H       -1.296898344436       -0.761534055623        0.504688443847
H       -0.618232466273        0.687707338686        1.218451259905
H        1.494451184188       -0.562454749016        1.739745669781
H        0.827060310254       -1.996477323639        0.981294564287
H       -1.020407197357       -2.025252582940        2.711140276386
H        0.610460752904       -2.236132190957        3.381749610883
