# Supplementary material for: Implementation and Optimization of the Embedded Cluster Reference Interaction Site Model with Atomic Charges
Source: J Phys Chem A. 2022 Apr 8;126(15):2417–29. doi: 10.1021/acs.jpca.1c07904 (PMC9036516; doi:10.1021/acs.jpca.1c07904)
Supplement: Supplementary file 1 — jp1c07904_si_001.zip [file jp1c07904_si_001.zip › SI/geometries/geometries_all_conformers/mobley_929676/conf8.xyz]

20
solute.pdb
C        0.139679250090        1.580807946589       -2.862274109926
C       -0.523302968684        1.150179135774       -1.554898505636
C        0.331896543266        0.184873854585       -0.731694193250
C       -0.338847103257       -0.249389944068        0.572994719414
C        0.521769265600       -1.138979917830        1.475073234271
C        0.942050582428       -2.478052677900        0.897748115651
Br       -0.592830755778       -3.684711523991        0.541573919403
H       -0.495525706648        2.269786581449       -3.423021764102
H        0.342540764041        0.719851214581       -3.504697904731
H        1.091803034714        2.084918230190       -2.675867009540
H       -0.748686725135        2.035707535240       -0.950585176936
H       -1.487354439072        0.678237991720       -1.772571095773
H        1.295086909918        0.659878974903       -0.506808157382
H        0.559412066000       -0.692350524213       -1.346919485923
H       -1.275995909698       -0.766633543720        0.347456421313
H       -0.612879574383        0.642860900939        1.145278698121
H        0.004238440078       -1.308735336693        2.422646491210
H        1.451859809493       -0.609192152120        1.722072711216
H        1.451192752838       -2.389991434473       -0.057660868805
H        1.567993764193       -3.035165310961        1.588953961403
