# Supplementary material for: Implementation and Optimization of the Embedded Cluster Reference Interaction Site Model with Atomic Charges
Source: J Phys Chem A. 2022 Apr 8;126(15):2417–29. doi: 10.1021/acs.jpca.1c07904 (PMC9036516; doi:10.1021/acs.jpca.1c07904)
Supplement: Supplementary file 1 — jp1c07904_si_001.zip [file jp1c07904_si_001.zip › SI/geometries/geometries_all_conformers/mobley_929676/conf10.xyz]

20
solute.pdb
C        0.266603455029        1.646141457478       -2.846395275668
C       -0.499173149910        1.168953024985       -1.612976964354
C        0.305331816892        0.190147681767       -0.754105215500
C       -0.385841705446       -0.248477820158        0.544012123096
C       -1.700043781608       -1.033408381015        0.386282972976
C       -1.500299903743       -2.377104172317       -0.288828212000
Br       -3.190479822242       -3.401629576551       -0.407329184006
H       -0.328389744021        2.343720755146       -3.439494745591
H        0.535678653571        0.807082251214       -3.493569431471
H        1.192342646302        2.154697166164       -2.564583248249
H       -0.781242188042        2.033202826327       -1.001155781210
H       -1.437501949058        0.705192313532       -1.932224041261
H        1.258119843158        0.660477700839       -0.488006255613
H        0.570160395714       -0.685734278288       -1.356823208351
H       -0.599392767902        0.640583097660        1.146531801374
H        0.315144067143       -0.849207250086        1.133493924495
H       -2.430140855525       -0.448231369970       -0.176909751395
H       -2.132865167830       -1.196061249592        1.376130191324
H       -1.160409097001       -2.292309254472       -1.316781049398
H       -0.819500745481       -3.019834922661        0.264831350802
