# Supplementary material for: Implementation and Optimization of the Embedded Cluster Reference Interaction Site Model with Atomic Charges
Source: J Phys Chem A. 2022 Apr 8;126(15):2417–29. doi: 10.1021/acs.jpca.1c07904 (PMC9036516; doi:10.1021/acs.jpca.1c07904)
Supplement: Supplementary file 1 — jp1c07904_si_001.zip [file jp1c07904_si_001.zip › SI/geometries/geometries_all_conformers/mobley_8320545/conf1.xyz]

10
solute.pdb
C        0.211624429286        0.249064456666        1.025513957652
C        1.120744138208       -0.783190577087        1.666713715184
N        2.419663261614       -0.923948332345        0.902769615725
O        2.339099635079       -1.161281909384       -0.289637229393
O        3.457117235733       -0.801767145386        1.529807586862
H       -0.718203884227        0.304775729044        1.593777790853
H        0.673297342887        1.237528446733        1.031379194252
H       -0.023924867730       -0.024465269215       -0.001540557444
H        0.675280112833       -1.778341693550        1.645566040083
H        1.406302596317       -0.529273705475        2.683449886226
