# Supplementary material for: Implementation and Optimization of the Embedded Cluster Reference Interaction Site Model with Atomic Charges
Source: J Phys Chem A. 2022 Apr 8;126(15):2417–29. doi: 10.1021/acs.jpca.1c07904 (PMC9036516; doi:10.1021/acs.jpca.1c07904)
Supplement: Supplementary file 1 — jp1c07904_si_001.zip [file jp1c07904_si_001.zip › SI/geometries/geometries_all_conformers/mobley_8320545/conf0.xyz]

10
solute.pdb
C        0.227402576913        0.251615119242        1.031700496173
C        1.112043460133       -0.811554203612        1.666775708199
N        2.408640256180       -0.917106850384        0.902055905713
O        3.325443768107       -0.196646898134        1.256776146702
O        2.439263034195       -1.691272730669       -0.038770802928
H       -0.706320838314        0.319753549210        1.591442081432
H        0.713453153930        1.227165979270        1.055354479326
H       -0.009585545972       -0.005423068874       -0.000879249387
H        0.657812650774       -1.798367168402        1.622341244286
H        1.386847484055       -0.556163727647        2.687203990485
