# Supplementary material for: Implementation and Optimization of the Embedded Cluster Reference Interaction Site Model with Atomic Charges
Source: J Phys Chem A. 2022 Apr 8;126(15):2417–29. doi: 10.1021/acs.jpca.1c07904 (PMC9036516; doi:10.1021/acs.jpca.1c07904)
Supplement: Supplementary file 1 — jp1c07904_si_001.zip [file jp1c07904_si_001.zip › SI/geometries/geometries_all_conformers/mobley_5759258/conf5.xyz]

18

C       -2.794902824765        0.498195176018        0.074047942801
C       -1.462745622588        0.025127406235       -0.506803802124
C       -0.515207525578       -0.532683556985        0.557555969631
C        0.811857534701       -1.077772526954        0.016968210041
C        1.739090760004       -0.034057013533       -0.585523454704
O        2.082889980661        0.909267940497        0.430848329659
H       -3.453301098915        0.891908163728       -0.703530036609
H       -2.642806603863        1.289362900932        0.812862446521
H       -3.321391634800       -0.320361130017        0.572200315792
H       -1.648767054732       -0.744018953208       -1.265481297290
H       -0.985847544032        0.859857068058       -1.029539792047
H       -1.025948282602       -1.340771784784        1.092472064311
H       -0.304894073183        0.242278706321        1.299869379833
H        1.351166550721       -1.579125007373        0.826276033093
H        0.617375755083       -1.837418071771       -0.748687133446
H        2.640293448753       -0.528850320065       -0.969490676744
H        1.254474547862        0.472404035486       -1.429500373457
H        2.654474598572        1.583289249317        0.049835700140
