# Supplementary material for: Implementation and Optimization of the Embedded Cluster Reference Interaction Site Model with Atomic Charges
Source: J Phys Chem A. 2022 Apr 8;126(15):2417–29. doi: 10.1021/acs.jpca.1c07904 (PMC9036516; doi:10.1021/acs.jpca.1c07904)
Supplement: Supplementary file 1 — jp1c07904_si_001.zip [file jp1c07904_si_001.zip › SI/geometries/geometries_all_conformers/mobley_5759258/conf0.xyz]

18
solute.pdb
C        0.772605591960       -0.385539949761        0.672363799016
C        1.610637814990       -1.429007308849       -0.064464390547
C        2.296823127587       -0.879260654834       -1.316205591540
C        3.135858537913       -1.922163915873       -2.054895460909
C        3.813044270128       -1.368671920851       -3.295128220318
O        4.564532804095       -2.419308753691       -3.903016078641
H        0.297449352730       -0.809803232803        1.559449353304
H        1.387660016765        0.458017251887        0.997110429320
H       -0.018346749422        0.011461509199        0.030410507078
H        0.975257231077       -2.275713386881       -0.345664343029
H        2.370220258646       -1.832710162103        0.613605566529
H        1.535028449616       -0.474687970850       -1.993401696749
H        2.931816800373       -0.031236586347       -1.032950396732
H        2.507110951459       -2.767634551418       -2.351178210225
H        3.906232526803       -2.323508476537       -1.389028057726
H        4.471371330062       -0.533161587359       -3.020906086195
H        3.057951641804       -0.981773705188       -3.992861820017
H        4.997746043412       -2.076296597740       -4.691239302619
