# Supplementary material for: Implementation and Optimization of the Embedded Cluster Reference Interaction Site Model with Atomic Charges
Source: J Phys Chem A. 2022 Apr 8;126(15):2417–29. doi: 10.1021/acs.jpca.1c07904 (PMC9036516; doi:10.1021/acs.jpca.1c07904)
Supplement: Supplementary file 1 — jp1c07904_si_001.zip [file jp1c07904_si_001.zip › SI/geometries/geometries_all_conformers/mobley_5759258/conf7.xyz]

18
solute.pdb
C        2.598987344004       -1.945553599506        1.044311764720
C        1.640946926029       -1.493999235588       -0.059463415389
C        2.328245441733       -0.908149453675       -1.298481974301
C        3.148193583950       -1.918645902155       -2.104021817731
C        3.786395825066       -1.330292638398       -3.350633596544
O        4.750834142960       -0.354515140693       -2.953001187386
H        2.049605377632       -2.297764131377        1.920287025722
H        3.246496948199       -2.761112448163        0.715888463188
H        3.242745498520       -1.121922656105        1.364784911947
H        0.962300793047       -0.739219532372        0.350097645710
H        1.008065156727       -2.337015574215       -0.360392680515
H        1.562937452249       -0.479184846135       -1.955528494557
H        2.975720712332       -0.078963079761       -0.999842983541
H        2.504587803487       -2.750033740968       -2.414279563958
H        3.942608730334       -2.348241172342       -1.487277643509
H        3.015173459875       -0.871115929294       -3.984547921918
H        4.267532999448       -2.127501589891       -3.931669004450
H        5.139621804406        0.038530670637       -3.740729527489
