# Supplementary material for: Implementation and Optimization of the Embedded Cluster Reference Interaction Site Model with Atomic Charges
Source: J Phys Chem A. 2022 Apr 8;126(15):2417–29. doi: 10.1021/acs.jpca.1c07904 (PMC9036516; doi:10.1021/acs.jpca.1c07904)
Supplement: Supplementary file 1 — jp1c07904_si_001.zip [file jp1c07904_si_001.zip › SI/geometries/geometries_all_conformers/mobley_5759258/conf2.xyz]

18
solute.pdb
C        0.760351227571       -0.393903734965        0.678714908190
C        1.617683298089       -1.424628738268       -0.054203283552
C        2.278591292731       -0.871528286135       -1.317264750455
C        3.131956075990       -1.903757506398       -2.055045866692
C        3.813564004984       -1.364866583927       -3.300435763274
O        4.750018359743       -0.359064338626       -2.909756361457
H        0.305179796053       -0.818096326900        1.576403072335
H        1.357610073964        0.468988031621        0.984723789887
H       -0.046799876373       -0.025516054682        0.039812935074
H        1.000423605607       -2.291434944539       -0.316500939229
H        2.393570960718       -1.799551784605        0.622368453333
H        1.502462025223       -0.495551064259       -1.995510320747
H        2.902015398123       -0.011597681074       -1.057896409635
H        2.509377878466       -2.755282279806       -2.351920096896
H        3.902230934166       -2.297198519713       -1.383458871442
H        3.063952500943       -0.944929931494       -3.985448497626
H        4.326972948113       -2.180928006504       -3.824433478692
H        5.169839495889       -0.000252249725       -3.697848519124
