# Supplementary material for: Implementation and Optimization of the Embedded Cluster Reference Interaction Site Model with Atomic Charges
Source: J Phys Chem A. 2022 Apr 8;126(15):2417–29. doi: 10.1021/acs.jpca.1c07904 (PMC9036516; doi:10.1021/acs.jpca.1c07904)
Supplement: Supplementary file 1 — jp1c07904_si_001.zip [file jp1c07904_si_001.zip › SI/geometries/geometries_all_conformers/mobley_5759258/conf3.xyz]

18
solute.pdb
C        0.691958426480       -0.322014364752        0.628664747212
C        1.558605924222       -1.406474302563       -0.010147879660
C        2.331431659373       -0.907435946210       -1.234763480291
C        3.140424466891       -1.978185921863       -1.974745822750
C        4.313486788799       -2.532886175632       -1.184437890632
O        5.023982968468       -3.438228273709       -2.029633920385
H        0.150606554198       -0.703071848499        1.497312987463
H        1.299274164639        0.524038876812        0.961503002878
H       -0.046057944272        0.061841932961       -0.080730118704
H        0.926951461485       -2.251407193834       -0.306477163005
H        2.254266092683       -1.796010517811        0.739433477502
H        1.618777124214       -0.467043150319       -1.939926847250
H        2.997126483013       -0.089598671319       -0.933135003133
H        3.536497430249       -1.558518028576       -2.903857516686
H        2.487815726953       -2.808873857846       -2.261857998299
H        3.964470374309       -3.049982335553       -0.282535686599
H        4.967516636133       -1.709056299664       -0.865588446466
H        5.752265662162       -3.822693921623       -1.531176441196
