# Supplementary material for: Implementation and Optimization of the Embedded Cluster Reference Interaction Site Model with Atomic Charges
Source: J Phys Chem A. 2022 Apr 8;126(15):2417–29. doi: 10.1021/acs.jpca.1c07904 (PMC9036516; doi:10.1021/acs.jpca.1c07904)
Supplement: Supplementary file 1 — jp1c07904_si_001.zip [file jp1c07904_si_001.zip › SI/geometries/geometries_all_conformers/mobley_5759258/conf4.xyz]

18
solute.pdb
C        0.593967082281       -2.587758703361       -0.323822593249
C        1.620994864811       -1.480600162530       -0.082731228370
C        2.278005676412       -0.932115165886       -1.355248376990
C        3.160918013324       -1.938462947083       -2.096330251193
C        3.851688881170       -1.332284185495       -3.304224267335
O        4.639213812445       -2.347036017786       -3.927317336118
H        0.124264647015       -2.895874265415        0.612813874178
H       -0.199455061959       -2.247920263528       -0.995539245940
H        1.046942297565       -3.475609173956       -0.769138063670
H        2.400985504672       -1.847393070050        0.593543104381
H        1.132601740867       -0.652260365092        0.439909848950
H        1.496249664037       -0.564183528722       -2.030785633462
H        2.882709179873       -0.058857214084       -1.086464023556
H        2.571930562833       -2.794465621757       -2.435460937384
H        3.926722004333       -2.331370550963       -1.419575717481
H        4.485010134671       -0.491245985310       -2.990829865692
H        3.102624197828       -0.940729784824       -4.005970206143
H        5.080726797823       -1.970532994160       -4.695429080926
