# Supplementary material for: Implementation and Optimization of the Embedded Cluster Reference Interaction Site Model with Atomic Charges
Source: J Phys Chem A. 2022 Apr 8;126(15):2417–29. doi: 10.1021/acs.jpca.1c07904 (PMC9036516; doi:10.1021/acs.jpca.1c07904)
Supplement: Supplementary file 1 — jp1c07904_si_001.zip [file jp1c07904_si_001.zip › SI/geometries/geometries_all_conformers/mobley_5759258/conf9.xyz]

18
solute.pdb
C        2.580170539957       -1.982180797912        1.035579222015
C        1.649926785318       -1.462099654181       -0.061692656962
C        2.366576304019       -0.885208327429       -1.287906950326
C        3.166582964126       -1.911497609578       -2.094036669786
C        3.790228495380       -1.342287956187       -3.356884496308
O        2.745051698900       -0.940784241665       -4.243940979588
H        2.011369930089       -2.326401593290        1.902224338005
H        3.189003701842       -2.821464632295        0.692438582828
H        3.261061074521       -1.197425254620        1.377597491030
H        1.004731552937       -0.685470554796        0.360695654660
H        0.980483588111       -2.267485649183       -0.384032083888
H        1.628732743618       -0.425250964996       -1.949073805811
H        3.038305651308       -0.079441227250       -0.966040228416
H        2.516595903836       -2.746627210289       -2.377343394528
H        3.973303832886       -2.332086298673       -1.485889575791
H        4.422425266192       -2.102880290222       -3.832519229273
H        4.429317695400       -0.484887107445       -3.104068500387
H        3.137232271560       -0.552320629987       -5.032206717475
