# Supplementary material for: Implementation and Optimization of the Embedded Cluster Reference Interaction Site Model with Atomic Charges
Source: J Phys Chem A. 2022 Apr 8;126(15):2417–29. doi: 10.1021/acs.jpca.1c07904 (PMC9036516; doi:10.1021/acs.jpca.1c07904)
Supplement: Supplementary file 1 — jp1c07904_si_001.zip [file jp1c07904_si_001.zip › SI/geometries/geometries_all_conformers/mobley_8739734/conf1.xyz]

16
solute.pdb
C        1.771545983977        3.824934377751        0.350782395423
C        0.310866576331        3.443887298260        0.572344551712
C       -0.646563019547        4.563280418195        0.123269226209
C       -0.044985368230        2.125423156954       -0.115211897269
O        0.728594846833        1.559731740730       -0.853688886335
C       -1.424103344800        1.548934719876        0.150199603792
H        2.443289462205        3.032673006033        0.681793176538
H        1.972174519277        3.999730477135       -0.707384996778
H        2.012441878597        4.736260284629        0.902114508482
H        0.141196663224        3.279236533221        1.644598272657
H       -1.689432857133        4.329386852222        0.341931483186
H       -0.555067570369        4.741546265295       -0.951052858760
H       -0.400419446927        5.493966974105        0.637533447367
H       -2.145647050010        2.012725093417       -0.528281957938
H       -1.763376720029        1.740216721515        1.169640306675
H       -1.411714553400        0.478966080661       -0.049386374962
