# Supplementary material for: Implementation and Optimization of the Embedded Cluster Reference Interaction Site Model with Atomic Charges
Source: J Phys Chem A. 2022 Apr 8;126(15):2417–29. doi: 10.1021/acs.jpca.1c07904 (PMC9036516; doi:10.1021/acs.jpca.1c07904)
Supplement: Supplementary file 1 — jp1c07904_si_001.zip [file jp1c07904_si_001.zip › SI/geometries/geometries_all_conformers/mobley_8739734/conf0.xyz]

16
solute.pdb
C        1.748962274506        3.822132506398        0.371555489953
C        0.271520767101        3.443799277712        0.589562210832
C       -0.664971531474        4.561893589506        0.133597996455
C       -0.009025492578        2.134947834145       -0.150740961270
O       -0.390607157724        2.123613231670       -1.298734765493
C        0.227928092418        0.851292098564        0.616356768884
H        2.428875081801        3.035086239928        0.704579779328
H        1.940226727163        4.011156625728       -0.686689522287
H        1.990735138593        4.729098375171        0.929003707386
H        0.126460993921        3.259461700493        1.659732753894
H       -1.709385037445        4.310537880617        0.328020726255
H       -0.560779266937        4.735706243135       -0.937645366618
H       -0.434742124807        5.489791830752        0.661348141179
H       -0.561117193884        0.735334733143        1.366089392112
H        1.176545225107        0.879522269590        1.157363118701
H        0.205373504238       -0.001374436552       -0.059399469310
