# Supplementary material for: Implementation and Optimization of the Embedded Cluster Reference Interaction Site Model with Atomic Charges
Source: J Phys Chem A. 2022 Apr 8;126(15):2417–29. doi: 10.1021/acs.jpca.1c07904 (PMC9036516; doi:10.1021/acs.jpca.1c07904)
Supplement: Supplementary file 1 — jp1c07904_si_001.zip [file jp1c07904_si_001.zip › SI/geometries/geometries_all_conformers/mobley_5346580/conf0.xyz]

19
solute.pdb
C       -0.669890725786       -0.291005012499       -0.527314411491
C       -1.918771014917       -1.007214655282       -0.043066583183
O       -2.741533145815       -1.393902061289       -0.841617959745
C       -2.103231589193       -1.228939218289        1.472067110028
C       -1.778537028154        0.057955224302        2.252035407442
C       -1.136871200348       -2.354529187712        1.901719678040
C       -3.546396994160       -1.660309566281        1.756511042886
H       -0.809072168208        0.787790947518       -0.414105198250
H        0.221014693939       -0.562895160953        0.039337866605
H       -0.523538494227       -0.509605442138       -1.583152823006
H       -1.939120730980       -0.108539578163        3.319609721389
H       -0.741908852989        0.371702980527        2.120858191193
H       -2.425743920603        0.883181813553        1.945273233377
H       -1.264303731184       -2.559837964627        2.967173361851
H       -0.091505133052       -2.085091646999        1.739890708907
H       -1.340861802250       -3.277294092141        1.354789684692
H       -3.674968704058       -1.846626886242        2.825160877155
H       -3.802004982932       -2.568171142061        1.211447608005
H       -4.255754475082       -0.887669351225        1.455382484107
