# Supplementary material for: Implementation and Optimization of the Embedded Cluster Reference Interaction Site Model with Atomic Charges
Source: J Phys Chem A. 2022 Apr 8;126(15):2417–29. doi: 10.1021/acs.jpca.1c07904 (PMC9036516; doi:10.1021/acs.jpca.1c07904)
Supplement: Supplementary file 1 — jp1c07904_si_001.zip [file jp1c07904_si_001.zip › SI/geometries/geometries_all_conformers/mobley_2269032/conf1.xyz]

31
solute.pdb
C       -2.780462701053       -1.092741937800       -0.230361072116
C       -1.945193129794       -1.683529137347        0.909369436797
H       -2.435816548135       -2.603852271921        1.249385472742
C       -0.533551196920       -2.056701281301        0.494111792049
C        0.366601183332       -1.055793087578        0.033825364960
C        1.639999600787       -1.369701098713       -0.351863244887
C        2.111944552213       -2.709116690287       -0.307741203786
C        3.416300722495       -3.063018754944       -0.701108109166
C        3.840490044173       -4.374221726107       -0.645263893668
C        2.959262425876       -5.382008525659       -0.187750697208
C        1.683353606328       -5.053815079788        0.200592807561
C        1.218977393489       -3.721821886880        0.156146323065
C       -0.093734762227       -3.357957908646        0.549957010277
O        5.117958166847       -4.617343617158       -1.046779394298
C        5.615395323632       -5.946186965714       -1.011738145871
C       -1.971404065589       -0.765691124968        2.143900006741
O       -2.737952818025        0.142498369867        2.295529901988
O       -1.085046663629       -1.078648546127        3.119203696784
H       -2.344395566505       -0.164765822676       -0.601445207360
H       -2.835953056630       -1.801047993817       -1.057979199277
H       -3.788545338530       -0.867448941772        0.114454324389
H        0.036784629890       -0.024246450455       -0.005729428052
H        2.310176017389       -0.591061252950       -0.696899370262
H        4.104096817613       -2.304685251830       -1.054147647871
H        3.280688439451       -6.412407688252       -0.140587925866
H        1.014699036825       -5.832534919062        0.549135131652
H       -0.764208790620       -4.140460947780        0.891593202805
H        6.640054711935       -5.888630939582       -1.372266527553
H        5.040848274949       -6.608354629096       -1.666385645100
H        5.614516051646       -6.349443027669        0.005376428500
H       -0.487682361213       -1.776560863988        2.809965812031
