# Supplementary material for: Implementation and Optimization of the Embedded Cluster Reference Interaction Site Model with Atomic Charges
Source: J Phys Chem A. 2022 Apr 8;126(15):2417–29. doi: 10.1021/acs.jpca.1c07904 (PMC9036516; doi:10.1021/acs.jpca.1c07904)
Supplement: Supplementary file 1 — jp1c07904_si_001.zip [file jp1c07904_si_001.zip › SI/geometries/geometries_all_conformers/mobley_2269032/conf0.xyz]

31
solute.pdb
C       -2.175287314207       -1.835302494409        2.454377570757
C       -1.945836255919       -1.638320154975        0.951334827478
H       -2.081127543385       -0.572716168651        0.727515179285
C       -0.539378494573       -2.014339060760        0.514786338370
C        0.401526535818       -1.000813076981        0.195071928968
C        1.687445213357       -1.305905958195       -0.164864284146
C        2.125565509591       -2.652970307784       -0.233595533399
C        3.439666989569       -3.003167485479       -0.601603863452
C        3.829162180711       -4.323872065846       -0.659161455550
C        2.902479692854       -5.348328734336       -0.347096812865
C        1.618151922682       -5.026314245498        0.012598109461
C        1.186258182005       -3.682599360940        0.082364854960
C       -0.132105096887       -3.328351995455        0.453284733305
O        5.118383087368       -4.563055949614       -1.023741938863
C        5.580092175231       -5.902895442539       -1.105267751067
C       -3.050720612489       -2.326849343316        0.134117737139
O       -4.104617626755       -2.673225717270        0.587020327958
O       -2.800796262360       -2.474206857454       -1.189389422974
H       -2.065900666423       -2.885002106982        2.729928446818
H       -1.446891228609       -1.255189587551        3.022471473920
H       -3.179256751352       -1.518547975139        2.732923097187
H        0.090948125967        0.037075999185        0.241712970487
H        2.387883573339       -0.513983527440       -0.402975170459
H        4.161421277989       -2.232997386162       -0.843920823161
H        3.197876962981       -6.386664359010       -0.389513916638
H        0.914896103593       -5.816437913026        0.248772119514
H       -0.828938379519       -4.125966626970        0.690777690988
H        6.621777225922       -5.839030586585       -1.411883599481
H        5.020845220964       -6.476601994700       -1.850303196464
H        5.521120443189       -6.408545669508       -0.136844861048
H       -1.878644190651       -2.244873846614       -1.377894777032
