# Supplementary material for: Implementation and Optimization of the Embedded Cluster Reference Interaction Site Model with Atomic Charges
Source: J Phys Chem A. 2022 Apr 8;126(15):2417–29. doi: 10.1021/acs.jpca.1c07904 (PMC9036516; doi:10.1021/acs.jpca.1c07904)
Supplement: Supplementary file 1 — jp1c07904_si_001.zip [file jp1c07904_si_001.zip › SI/geometries/geometries_all_conformers/mobley_2269032/conf3.xyz]

31
solute.pdb
C       -2.132879212212       -1.896710146496        2.448877136816
C       -1.943764278696       -1.733494134172        0.935923693062
H       -2.129235248255       -0.681172241313        0.686866485572
C       -0.533157285855       -2.061961523854        0.476343797748
C        0.338566261631       -1.028734567002        0.056404204333
C        1.628264341292       -1.294264711692       -0.331409342126
C        2.133197386008       -2.615459552394       -0.328034866368
C        3.461284147779       -2.917722331381       -0.724834880445
C        3.909005624433       -4.217809675578       -0.707095982368
C        3.045110289388       -5.265432056962       -0.292931717758
C        1.764736068518       -4.994555413270        0.091532552292
C        1.263477390851       -3.665661279935        0.088811149260
C       -0.055686949373       -3.356686852966        0.484757460347
O        5.156007106365       -4.621526434131       -1.063318947049
C        6.089771427699       -3.641655959671       -1.490137931611
C       -3.040006358575       -2.486821340965        0.164072229574
O       -4.086315353980       -2.821369877700        0.642767563420
O       -2.794047306615       -2.707214282064       -1.149662490078
H       -1.969608470632       -2.931543026416        2.752710650509
H       -1.420762544883       -1.267428982661        2.984260356495
H       -3.144709296011       -1.617981343583        2.739028322438
H       -0.023193498334       -0.006562013215        0.045954312454
H        2.276153726061       -0.484505155851       -0.646733519766
H        4.103068777368       -2.105799339579       -1.037107512015
H        3.433744626943       -6.275556698642       -0.293075063229
H        1.111901434957       -5.800690175656        0.405046925047
H       -0.699854477174       -4.171446671624        0.799659716112
H        7.005630551325       -4.180835893354       -1.720852433439
H        6.287340106749       -2.910443066552       -0.700496343793
H        5.738438241153       -3.121568963565       -2.386436950216
H       -1.877677227928       -2.470286287757       -1.356488575221
