# Supplementary material for: Implementation and Optimization of the Embedded Cluster Reference Interaction Site Model with Atomic Charges
Source: J Phys Chem A. 2022 Apr 8;126(15):2417–29. doi: 10.1021/acs.jpca.1c07904 (PMC9036516; doi:10.1021/acs.jpca.1c07904)
Supplement: Supplementary file 1 — jp1c07904_si_001.zip [file jp1c07904_si_001.zip › SI/geometries/geometries_all_conformers/mobley_2269032/conf4.xyz]

31
solute.pdb
C       -2.932804328231       -1.427418779333       -0.351843430646
C       -2.004683184219       -1.752831017892        0.822113913533
H       -2.398439958858       -2.641268489604        1.331302742293
C       -0.582406452673       -2.074102873959        0.398352781822
C        0.206767334512       -1.098903343642       -0.264348191091
C        1.489290259421       -1.373499758864       -0.659103407708
C        2.075688552976       -2.641463039625       -0.420600450968
C        3.399793121321       -2.947391104543       -0.823336060195
C        3.929516393207       -4.192245914775       -0.571307419792
C        3.153309902814       -5.176052963242        0.092726421921
C        1.876186230594       -4.898625385210        0.487528287318
C        1.294702404291       -3.627272876652        0.247420706126
C       -0.026326109542       -3.309980862614        0.643192291882
O        5.182331306138       -4.592800605480       -0.910951371662
C        6.030440489287       -3.671900396502       -1.579852255221
C       -2.061620469881       -0.649071856742        1.891654783570
O       -2.888352800559        0.217367012958        1.927130040897
O       -1.124056701712       -0.735712334230        2.865862465731
H       -2.597226562060       -0.538997374501       -0.887725421519
H       -2.955311985427       -2.263341646515       -1.052287940838
H       -3.943505840685       -1.233936363202        0.004596211061
H       -0.211009564079       -0.117591926513       -0.456231658035
H        2.074644862493       -0.611916644688       -1.161495595907
H        3.974398495758       -2.183475317466       -1.328179106016
H        3.603301917993       -6.143669986658        0.273491131635
H        1.290687707835       -5.657337247390        0.993827581127
H       -0.612385004065       -4.075914857699        1.141755483623
H        6.967914711819       -4.196552676873       -1.749490918501
H        6.215930317881       -2.784619963467       -0.966860624251
H        5.605916478337       -3.366220946861       -2.540965861670
H       -0.485391524687       -1.431350458215        2.647624871480
