# Supplementary material for: Implementation and Optimization of the Embedded Cluster Reference Interaction Site Model with Atomic Charges
Source: J Phys Chem A. 2022 Apr 8;126(15):2417–29. doi: 10.1021/acs.jpca.1c07904 (PMC9036516; doi:10.1021/acs.jpca.1c07904)
Supplement: Supplementary file 1 — jp1c07904_si_001.zip [file jp1c07904_si_001.zip › SI/geometries/geometries_all_conformers/mobley_6861308/conf0.xyz]

24
solute.pdb
C        0.667662645333       -0.653486253539       -0.120556769675
N        1.766885496406        0.060970587012       -0.749540977465
C        1.605912647507        1.491058403715       -0.932690099172
C        2.958054744858       -0.611951754880       -0.945059966636
O        3.070649262762       -1.812511845388       -0.751216573329
N        4.002305566938        0.184404567886       -1.385531258752
C        5.313525635073       -0.198142523635       -1.720493465946
C        6.200910943831        0.827637761513       -2.071665255266
C        7.510907302400        0.543499645486       -2.424900117352
C        7.964908697829       -0.771188620804       -2.435238755896
C        7.085048379191       -1.788842953201       -2.087234497649
C        5.767843298347       -1.520656929337       -1.730890246175
H       -0.247627484587       -0.531355215912       -0.705862140546
H        0.482771353898       -0.284372282603        0.894661449123
H        0.922196232427       -1.707504265962       -0.071228996704
H        2.105593514307        2.082738399751       -0.154225495960
H        0.544041574670        1.729220070051       -0.893470147346
H        1.965550188888        1.816430459820       -1.912475683748
H        3.838846820457        1.173772377405       -1.442478187403
H        5.858254194207        1.857509965453       -2.066474076798
H        8.177499498192        1.354471640408       -2.691857876118
H        8.987257798355       -0.996900353778       -2.710284506520
H        7.423015374748       -2.818238976206       -2.090194978762
H        5.093986313962       -2.315561903254       -1.458091375906
