# Supplementary material for: Implementation and Optimization of the Embedded Cluster Reference Interaction Site Model with Atomic Charges
Source: J Phys Chem A. 2022 Apr 8;126(15):2417–29. doi: 10.1021/acs.jpca.1c07904 (PMC9036516; doi:10.1021/acs.jpca.1c07904)
Supplement: Supplementary file 1 — jp1c07904_si_001.zip [file jp1c07904_si_001.zip › SI/geometries/geometries_all_conformers/mobley_6619554/conf5.xyz]

23
solute.pdb
C       -1.454527399614        2.139574125274        1.909786726545
C       -0.673724458674        0.825569003630        1.965570561933
C        0.742741404293        0.945739806383        2.538275238141
C        0.778672305890        1.332728347773        4.014083783511
C        2.173911657597        1.356975130572        4.598554085968
O        3.187114548267        1.063581898755        4.015898191487
O        2.147357858027        1.753196527143        5.888624872316
C        3.418584542410        1.805882899143        6.574465114841
C        3.158660302134        2.262181145308        7.992528639775
H       -2.428493709379        1.996377485388        1.437076413315
H       -1.635057039246        2.553033840164        2.904523126685
H       -0.913202650684        2.893030086008        1.330933614097
H       -1.239234226716        0.089455837333        2.548235447397
H       -0.599656508143        0.415429862624        0.954046224956
H        1.313340783680        1.678076997450        1.959414873584
H        1.266530716652       -0.004575523020        2.413463320987
H        0.185928083206        0.634023707114        4.614673138097
H        0.334460387187        2.316026216681        4.189195262241
H        3.875890891079        0.815337722640        6.541548627616
H        4.077559836585        2.491820384302        6.039068081550
H        4.100974319181        2.309784026980        8.542180063968
H        2.702672843691        3.253417447465        8.008055117404
H        2.494295512578        1.569233024890        8.511299473587
