# Supplementary material for: Implementation and Optimization of the Embedded Cluster Reference Interaction Site Model with Atomic Charges
Source: J Phys Chem A. 2022 Apr 8;126(15):2417–29. doi: 10.1021/acs.jpca.1c07904 (PMC9036516; doi:10.1021/acs.jpca.1c07904)
Supplement: Supplementary file 1 — jp1c07904_si_001.zip [file jp1c07904_si_001.zip › SI/geometries/geometries_all_conformers/mobley_6619554/conf0.xyz]

23
solute.pdb
C       -0.529344344653        0.907076135828        0.307091386581
C       -0.573506767743        0.956999832652        1.833455700892
C        0.816040463582        0.956970667643        2.471911251948
C        0.763870365849        1.006952862629        3.995200900616
C        2.126012964273        1.008455054771        4.652763465389
O        3.184999007673        0.974863497448        4.078647770070
O        2.010822753928        1.052884019613        5.996980862325
C        3.243449832370        1.059196057452        6.751351440870
C        2.884762004040        1.111321962686        8.219716815662
H       -1.534095132159        0.908410820528       -0.120730383345
H        0.006869199444        1.768025741865       -0.100342755332
H       -0.019665961407        0.005930362757       -0.043508198014
H       -1.120486800441        1.851192523958        2.152874698135
H       -1.146515136261        0.101913294331        2.209347945169
H        1.393457814679        1.809046499668        2.102418578140
H        1.367590766377        0.066105647620        2.158685856658
H        0.203754062835        0.157114488477        4.398762294488
H        0.229192742460        1.897082044468        4.342466719908
H        3.812206782854        0.161613191611        6.501588206714
H        3.837554753655        1.922295283103        6.445307283640
H        3.796212178991        1.117612603601        8.821054917993
H        2.315006046343        2.012456771496        8.452135996456
H        2.289812403310        0.243480635796        8.508819245040
