# Supplementary material for: Implementation and Optimization of the Embedded Cluster Reference Interaction Site Model with Atomic Charges
Source: J Phys Chem A. 2022 Apr 8;126(15):2417–29. doi: 10.1021/acs.jpca.1c07904 (PMC9036516; doi:10.1021/acs.jpca.1c07904)
Supplement: Supplementary file 1 — jp1c07904_si_001.zip [file jp1c07904_si_001.zip › SI/geometries/geometries_all_conformers/mobley_6619554/conf12.xyz]

23
solute.pdb
C       -1.720872891075       -0.166596497809        2.584794069553
C       -0.697877716423        0.597284733252        1.743136103666
C        0.738682127112        0.534578639110        2.273315614502
C        0.932701378570        1.237909646337        3.625467853233
C        2.358686421927        1.119251680719        4.111252079784
O        2.915602687206        0.077078397914        4.353230278258
O        2.952080503255        2.324134535841        4.236486282676
C        4.325678150126        2.321194008582        4.689623661436
C        4.787172624398        3.758957161572        4.770636035521
H       -2.707948982079       -0.138385757979        2.118499247843
H       -1.434779379297       -1.216214121120        2.693567738639
H       -1.824469467335        0.253810698368        3.587437060365
H       -0.702253899732        0.192374426846        0.726624341367
H       -1.006297926580        1.644661765975        1.652091418290
H        1.407812330515        0.994573839004        1.539595223961
H        1.053495436742       -0.507801614626        2.372140507661
H        0.303470270872        0.767190065215        4.384610597625
H        0.651925355979        2.289769445401        3.557596705625
H        4.372875920548        1.820550324096        5.658239796428
H        4.923821592253        1.738163284816        3.987028835911
H        5.824935445748        3.793609249837        5.108732399787
H        4.728629582913        4.245135891972        3.795393697809
H        4.178330434358        4.327070196676        5.475900450062
