# Supplementary material for: Implementation and Optimization of the Embedded Cluster Reference Interaction Site Model with Atomic Charges
Source: J Phys Chem A. 2022 Apr 8;126(15):2417–29. doi: 10.1021/acs.jpca.1c07904 (PMC9036516; doi:10.1021/acs.jpca.1c07904)
Supplement: Supplementary file 1 — jp1c07904_si_001.zip [file jp1c07904_si_001.zip › SI/geometries/geometries_all_conformers/mobley_6619554/conf2.xyz]

23
solute.pdb
C        1.345583973664        0.115721811958        0.053244143085
C        1.412957863580       -0.265435617533        1.531155824916
C        0.871791462800        0.829601668264        2.452734267871
C        0.921680764627        0.468609009800        3.936380743472
C        2.320122930257        0.453450647160        4.517596325089
O        3.281987341105        1.005061121114        4.044421688569
O        2.356632299928       -0.238685799569        5.674919043503
C        3.626497656668       -0.276995589689        6.365355466897
C        3.440626862930       -1.091046545127        7.626226148413
H        1.731192288949       -0.684609736255       -0.581813033532
H        0.317208632256        0.319822487918       -0.257440826609
H        1.936387665615        1.012878662292       -0.148094308598
H        0.844823900327       -1.188072178055        1.696560050481
H        2.449555756382       -0.484805257074        1.802098986868
H       -0.167768041800        1.043970895189        2.185072824686
H        1.435617795074        1.752160458847        2.292513366953
H        0.451963219325       -0.498189863609        4.132622508556
H        0.357383045602        1.200142260513        4.525446569405
H        4.372686009095       -0.716674530398        5.701205444533
H        3.938618672614        0.746339398757        6.581759150204
H        4.383644917249       -1.140517008178        8.174422079889
H        2.689612562914       -0.639950974710        8.276764288311
H        3.126792420839       -2.109575321616        7.392249247041
