# Supplementary material for: Implementation and Optimization of the Embedded Cluster Reference Interaction Site Model with Atomic Charges
Source: J Phys Chem A. 2022 Apr 8;126(15):2417–29. doi: 10.1021/acs.jpca.1c07904 (PMC9036516; doi:10.1021/acs.jpca.1c07904)
Supplement: Supplementary file 1 — jp1c07904_si_001.zip [file jp1c07904_si_001.zip › SI/geometries/geometries_all_conformers/mobley_6619554/conf4.xyz]

23
solute.pdb
C       -1.007066347156        0.498158061370        0.384895828342
C       -0.736988824326        1.057405719549        1.780788993968
C        0.675345578364        0.754110129699        2.281859311734
C        0.945153694684        1.329962514485        3.682137769885
C        2.321451088388        0.951154023164        4.173998785220
O        2.598558956806       -0.094120096756        4.707969078981
O        3.229440544759        1.914043020338        3.909358262671
C        4.596767310863        1.630915074897        4.283822982491
C        5.444438096416        2.809556635768        3.861175898075
H       -2.025319204271        0.719909191243        0.058839382306
H       -0.321964832051        0.925993124126       -0.351525628148
H       -0.879922190588       -0.587197778617        0.363053125916
H       -0.895515079137        2.141235362558        1.777614131962
H       -1.464768625049        0.644725563839        2.487546107589
H        1.408225149799        1.161271956147        1.577709954925
H        0.831136134997       -0.328530661693        2.307946199237
H        0.222672361417        0.922719857434        4.391807222963
H        0.845649675420        2.416540567838        3.664936965619
H        4.635973885639        1.465215477724        5.361936992220
H        4.909155534284        0.705948174712        3.796289097660
H        6.486824821304        2.628749244613        4.131555876726
H        5.392569575382        2.962441255102        2.782037797807
H        5.116582694056        3.725593582459        4.355145861852
