# Supplementary material for: Implementation and Optimization of the Embedded Cluster Reference Interaction Site Model with Atomic Charges
Source: J Phys Chem A. 2022 Apr 8;126(15):2417–29. doi: 10.1021/acs.jpca.1c07904 (PMC9036516; doi:10.1021/acs.jpca.1c07904)
Supplement: Supplementary file 1 — jp1c07904_si_001.zip [file jp1c07904_si_001.zip › SI/geometries/geometries_all_conformers/mobley_6619554/conf10.xyz]

23
solute.pdb
C        0.576854699842        3.354442201097        1.515096922570
C        1.342030096024        2.031877422850        1.584691546848
C        0.783409079050        1.025469441123        2.598510234321
C        0.902829916651        1.450624270410        4.063010647114
C        2.325092679069        1.453052336163        4.583141838534
O        3.240452326262        0.819085605089        4.121161770632
O        2.443377797478        2.239824016824        5.672627086576
C        3.742208077116        2.273786388071        6.307287423930
C        3.649607798710        3.203459883874        7.496516160012
H        0.991561377218        4.004830691468        0.742029360274
H       -0.477686768988        3.188838540327        1.276915783226
H        0.619880177221        3.905976559683        2.457094072639
H        1.326086912633        1.562033910843        0.596754763553
H        2.395767850154        2.222280135788        1.807900625939
H        1.298884108464        0.070944331521        2.474005717330
H       -0.274121775579        0.845253043478        2.379820968915
H        0.350877382128        0.749989603939        4.699664384705
H        0.459012076632        2.429645507950        4.249490034051
H        4.014440506532        1.258736983647        6.602241267678
H        4.479190309085        2.614906739195        5.578210628099
H        4.616029532752        3.250590897370        8.002648586640
H        3.376917495472        4.212898475291        7.184578101838
H        2.905098346073        2.851153013998        8.212202074575
