# Supplementary material for: Implementation and Optimization of the Embedded Cluster Reference Interaction Site Model with Atomic Charges
Source: J Phys Chem A. 2022 Apr 8;126(15):2417–29. doi: 10.1021/acs.jpca.1c07904 (PMC9036516; doi:10.1021/acs.jpca.1c07904)
Supplement: Supplementary file 1 — jp1c07904_si_001.zip [file jp1c07904_si_001.zip › SI/geometries/geometries_all_conformers/mobley_6619554/conf16.xyz]

23
solute.pdb
C        1.004908457595       -1.538741722336        2.245166167695
C        1.597400598683       -0.143124971366        2.047335052762
C        0.765520870581        0.994141405776        2.651869158855
C        0.614345939647        0.951088488703        4.183994209267
C        1.933948122202        1.026542450618        4.917477514943
O        2.430408904798        0.129900733079        5.553335279085
O        2.511727421816        2.237535148403        4.769354384548
C        3.791880771066        2.426952279543        5.413214848743
C        4.250052793442        3.838588565303        5.123536839443
H        1.603688204075       -2.291724127398        1.728692681037
H        0.970398907113       -1.819369868419        3.299279870739
H       -0.012436767438       -1.595055409898        1.847405833407
H        2.610584583046       -0.117722970132        2.462079496439
H        1.706430120293        0.052127920197        0.976102913561
H       -0.239059683564        0.975661603845        2.217087804594
H        1.207639313081        1.953337328836        2.372157932569
H        0.121994673105        0.034246583616        4.504922666282
H       -0.002065719844        1.795764583890        4.501654109604
H        3.674962733014        2.246638071880        6.483245739831
H        4.491377898197        1.682934563264        5.027851400736
H        5.217527595022        4.015874091271        5.597829369725
H        4.359977776629        4.003110445226        4.050448370150
H        3.539086487442        4.568994806099        5.512958355985
