# Supplementary material for: Implementation and Optimization of the Embedded Cluster Reference Interaction Site Model with Atomic Charges
Source: J Phys Chem A. 2022 Apr 8;126(15):2417–29. doi: 10.1021/acs.jpca.1c07904 (PMC9036516; doi:10.1021/acs.jpca.1c07904)
Supplement: Supplementary file 1 — jp1c07904_si_001.zip [file jp1c07904_si_001.zip › SI/geometries/geometries_all_conformers/mobley_9460824/conf0.xyz]

30

C        0.314522085391       -2.678784833889       -2.208116491569
C       -0.283173752791       -2.303878986797       -0.871339905874
O       -0.628640883689       -0.896532706616       -0.913567263930
P       -1.358629458355       -0.161137459805        0.307938211355
S       -2.861900778533       -1.070227799881        1.094164926774
O       -1.599090273112        1.272465022009       -0.352385113029
C       -2.602504519721        1.473322177515       -1.382814203549
C       -2.739828051371        2.960154332466       -1.618692301328
S        0.093302309411        0.253951286320        1.761609287040
C        1.422161205675        1.071808079998        0.803261381912
S        2.785255636957       -0.089085638106        0.468006634833
C        3.950288592070        1.047257572467       -0.366337666370
C        5.226832971602        0.302015422419       -0.739105544205
H        0.579904096779       -3.738287752098       -2.204185302475
H        1.216686665388       -2.098248852919       -2.404759126788
H       -0.398070237402       -2.506659155713       -3.016444117925
H       -1.188453596912       -2.873308010325       -0.654447192328
H        0.432221507837       -2.459254887547       -0.061092379380
H       -3.541021400981        1.033043427646       -1.040869626402
H       -2.277033850395        0.951581412857       -2.285286946379
H       -3.489196684625        3.139513485122       -2.392865507238
H       -1.794684042858        3.393890619523       -1.949172230639
H       -3.056788613531        3.469133635462       -0.707580111629
H        1.007271882466        1.472234322124       -0.119548363941
H        1.777212466826        1.896742503008        1.421355883187
H        4.174357110073        1.876267770062        0.308698205997
H        3.468536354810        1.454372824222       -1.257902484799
H        5.924429761155        0.979466020555       -1.236157066862
H        5.017970820387       -0.525632991791       -1.419347552953
H        5.720929622253       -0.102415506487        0.145970170692
