# Supplementary material for: Implementation and Optimization of the Embedded Cluster Reference Interaction Site Model with Atomic Charges
Source: J Phys Chem A. 2022 Apr 8;126(15):2417–29. doi: 10.1021/acs.jpca.1c07904 (PMC9036516; doi:10.1021/acs.jpca.1c07904)
Supplement: Supplementary file 1 — jp1c07904_si_001.zip [file jp1c07904_si_001.zip › SI/geometries/geometries_all_conformers/mobley_9460824/conf70.xyz]

30
solute.pdb
C       -2.439227173792        2.220610969125       -1.095785435190
C       -1.558820893666        2.290585177756        0.131098573026
O       -0.413704195553        1.424581932655       -0.085513389431
P        0.836662632619        1.429953546136        0.908862935714
S        1.706294410906        3.108874667310        1.275503218108
O        0.172145957257        0.686199551659        2.171683910219
C        0.865616551159        0.564998873693        3.436706661558
C       -0.086087807810       -0.047975179269        4.439680030523
S        2.137433663559        0.061943377070        0.007882407683
C        1.050918510262       -1.411813673253       -0.269232428994
S        1.860275941212       -2.627213977557       -1.329423692562
C        1.759125548377       -1.830789605105       -2.970925928037
C        0.368168494868       -1.809400740745       -3.591421908503
H       -3.310919697063        2.863875794067       -0.956784742050
H       -1.898729449372        2.559750856048       -1.980377739983
H       -2.789766074071        1.202115458375       -1.269826793556
H       -2.085641074254        1.945413191317        1.023092895352
H       -1.196280640591        3.304943852039        0.307009750852
H        1.748783244877       -0.062269913466        3.289622733194
H        1.196507445828        1.557294372026        3.747236922888
H        0.417261603386       -0.154271330346        5.403089832763
H       -0.963858342891        0.584792777230        4.579393799385
H       -0.418358512342       -1.035367308648        4.115255493007
H        0.104033246243       -1.080389748961       -0.686959399705
H        0.869858984292       -1.910194810882        0.680473639669
H        2.176923705089       -0.826431971623       -2.889190287973
H        2.447329687829       -2.416902521945       -3.582896235486
H        0.408845950397       -1.357566538113       -4.586420081385
H       -0.034720089682       -2.818470428231       -3.688872542944
H       -0.330271627071       -1.220376648361       -2.994762198140
