# Supplementary material for: Implementation and Optimization of the Embedded Cluster Reference Interaction Site Model with Atomic Charges
Source: J Phys Chem A. 2022 Apr 8;126(15):2417–29. doi: 10.1021/acs.jpca.1c07904 (PMC9036516; doi:10.1021/acs.jpca.1c07904)
Supplement: Supplementary file 1 — jp1c07904_si_001.zip [file jp1c07904_si_001.zip › SI/geometries/geometries_all_conformers/mobley_9460824/conf15.xyz]

30
solute.pdb
C       -1.885586976896        2.086086437933       -2.220884533997
C       -0.513558751388        2.198800807808       -1.594055723425
O       -0.532936016207        1.490145881404       -0.332885344372
P        0.697087138952        1.564337500006        0.704701144504
S        1.463464800649        3.309958448436        0.979305753245
O        0.034013174701        0.817153581335        1.949706103263
C       -0.986187073091        1.451345719355        2.764982819936
C       -1.229641920677        0.576944350376        3.973864869241
S        2.124921230589        0.175183754409        0.069198858843
C        1.134886476599       -1.386599831862       -0.044901778677
S        2.046988992822       -2.689680208463       -0.893831455109
C        1.927208889658       -2.133424726827       -2.630682221387
C        2.668992284003       -3.109660953920       -3.535741912035
H       -1.893689506570        2.609325718108       -3.179541086730
H       -2.154881469497        1.043383805908       -2.396747426426
H       -2.643973516951        2.536038904939       -1.578522134265
H       -0.240176296735        3.237997090507       -1.404726324672
H        0.253972333266        1.751757464822       -2.231424280191
H       -0.632024295847        2.443341494575        3.051513567128
H       -1.889439192943        1.561139696886        2.160805581805
H       -1.997002483120        1.031057361557        4.604689474135
H       -1.572452984612       -0.415531123845        3.677154522176
H       -0.318381069576        0.468888438502        4.563510891087
H        0.190878845941       -1.180325426904       -0.545515111499
H        0.938412766128       -1.747911857303        0.961610944544
H        0.871117232224       -2.078369267848       -2.903808762918
H        2.356119326732       -1.133634276830       -2.705862023130
H        2.593403006889       -2.784650065415       -4.575445534814
H        3.727443025957       -3.163408496285       -3.275175758028
H        2.249822028999       -4.115190221362       -3.465493118230
