# Supplementary material for: Implementation and Optimization of the Embedded Cluster Reference Interaction Site Model with Atomic Charges
Source: J Phys Chem A. 2022 Apr 8;126(15):2417–29. doi: 10.1021/acs.jpca.1c07904 (PMC9036516; doi:10.1021/acs.jpca.1c07904)
Supplement: Supplementary file 1 — jp1c07904_si_001.zip [file jp1c07904_si_001.zip › SI/geometries/geometries_all_conformers/mobley_9460824/conf55.xyz]

30

C        2.363116430183       -3.194585515866       -1.538869853756
C        2.417431763976       -1.703948916685       -1.293352095905
O        1.399045408366       -1.372454350102       -0.312563437789
P        1.319093851236        0.080361981086        0.345212652340
S        2.885429442243        0.776112355605        1.221102289242
O        0.765861159900        0.908464628583       -0.908502033186
C        0.608673570864        2.349241776415       -0.875317908800
C        0.186047711383        2.805366036236       -2.253130534309
S       -0.252468160989       -0.138748814367        1.715371113945
C       -1.622834172348       -0.785690038239        0.687630694976
S       -2.763795644298        0.556167857957        0.214954329283
C       -3.948688539646       -0.361440096124       -0.832294929584
C       -4.893321325704       -1.295022776377       -0.083949437366
H        3.120434655721       -3.471294934039       -2.275721860831
H        2.559774047889       -3.745923355715       -0.618538427557
H        1.386253541670       -3.493666338413       -1.922199635744
H        2.213061654340       -1.138793627655       -2.205179276185
H        3.388360246015       -1.397558551219       -0.899526656016
H       -0.148817104687        2.594721033694       -0.128266203576
H        1.559035881863        2.791914041572       -0.572492340606
H        0.062296937496        3.890526564862       -2.255448516515
H        0.938755886497        2.544390245177       -2.998851437200
H       -0.763322805610        2.349744634061       -2.537153491576
H       -2.128183644772       -1.524560615600        1.307434966075
H       -1.214107511527       -1.276983464457       -0.193358237815
H       -4.510463057063        0.425847685005       -1.339392842647
H       -3.386813234775       -0.896308199618       -1.601713855096
H       -5.598639922565       -1.756938516630       -0.780545644083
H       -4.353649587534       -2.100152152749        0.417583893048
H       -5.463162810425       -0.750642050098        0.670179355832
