# Supplementary material for: Implementation and Optimization of the Embedded Cluster Reference Interaction Site Model with Atomic Charges
Source: J Phys Chem A. 2022 Apr 8;126(15):2417–29. doi: 10.1021/acs.jpca.1c07904 (PMC9036516; doi:10.1021/acs.jpca.1c07904)
Supplement: Supplementary file 1 — jp1c07904_si_001.zip [file jp1c07904_si_001.zip › SI/geometries/geometries_all_conformers/mobley_9460824/conf83.xyz]

30
solute.pdb
C       -1.915675813694        2.089954202354       -1.992689427477
C       -0.501588997054        2.145120929762       -1.458974020440
O       -0.459656188255        1.389184438290       -0.225060156528
P        0.824864798192        1.412726093619        0.727286960783
S        1.681925942024        3.105658533124        1.051281424181
O        0.129690094362        0.667780374002        1.958176639906
C        0.802023484136        0.533603048742        3.234022426185
C       -0.168797371425       -0.094551139611        4.208701758047
S        2.207932164871        0.049141808519       -0.085806115506
C        1.185722034279       -1.481354106998       -0.281563189443
S        2.048319995008       -2.736808457022       -1.252292038497
C        1.954629874662       -2.051148081758       -2.942956569181
C        0.574447065304       -2.107302392227       -3.585249772908
H       -1.974830909141        2.651614887016       -2.927506609868
H       -2.223774528309        1.061850387692       -2.189251862675
H       -2.614791679236        2.530382795418       -1.280755008688
H       -0.189784610437        3.169562219177       -1.250405980962
H        0.209799566823        1.704704464448       -2.162562640255
H        1.691478265186       -0.087157288582        3.097864336102
H        1.120538093201        1.523716212508        3.563769638419
H        0.313865291216       -0.208198301263        5.181770657680
H       -1.052616266910        0.532417670051        4.333064091599
H       -0.488358811672       -1.079971523872        3.866257322323
H        0.225489229606       -1.221658019488       -0.720662406374
H        1.015961141510       -1.926787256107        0.696232956497
H        2.347780753049       -1.033631859953       -2.921539348243
H        2.667070891386       -2.657737058883       -3.505312482101
H        0.617729649871       -1.714196249231       -4.604782694817
H        0.202446261768       -3.131774565269       -3.628287079031
H       -0.152739420321       -1.508141764458       -3.034270808730
