# Supplementary material for: Implementation and Optimization of the Embedded Cluster Reference Interaction Site Model with Atomic Charges
Source: J Phys Chem A. 2022 Apr 8;126(15):2417–29. doi: 10.1021/acs.jpca.1c07904 (PMC9036516; doi:10.1021/acs.jpca.1c07904)
Supplement: Supplementary file 1 — jp1c07904_si_001.zip [file jp1c07904_si_001.zip › SI/geometries/geometries_all_conformers/mobley_9460824/conf43.xyz]

30
solute.pdb
C       -2.240228866133        2.077203293520       -2.125123002987
C       -0.824038443894        2.295065735292       -1.640144694051
O       -0.652906335934        1.562965865618       -0.403310142033
P        0.696200996946        1.668744499823        0.466105534287
S        1.407310543081        3.440866411221        0.716356371975
O        0.240563718162        0.844993961071        1.757428531225
C       -0.708688792774        1.393558856514        2.709569136216
C       -0.733578209504        0.490019951589        3.921409086565
S        2.096056518750        0.388878188355       -0.415719669715
C        1.183578080571       -1.220699062382       -0.495905134057
S        2.299994569781       -2.585877629512       -0.882191039056
C        3.212264921155       -2.789612303907        0.688154699680
C        2.403530822246       -3.390266652982        1.830320359689
H       -2.392948120956        2.618291270546       -3.061337288690
H       -2.436905601180        1.019057763467       -2.304237669940
H       -2.961910876989        2.445377888402       -1.394469652130
H       -0.619372301732        3.349676508830       -1.449697551834
H       -0.093174772224        1.928135939978       -2.365424461256
H       -0.391441933110        2.404952915907        2.970262343259
H       -1.687136334236        1.444844719873        2.227031502397
H       -1.444221184578        0.880326961881        4.653281946942
H       -1.041717147996       -0.521276324291        3.650929918138
H        0.250673100191        0.441828859420        4.389133451939
H        0.458555154017       -1.184463997752       -1.305938093785
H        0.663785601364       -1.380192221018        0.444925630825
H        4.044164497597       -3.442389540756        0.416641292322
H        3.637608692440       -1.823356268727        0.963233895653
H        3.039506379524       -3.522454884224        2.709982288341
H        1.575699189082       -2.742137524598        2.122247193210
H        1.993676136332       -4.362763181160        1.553885216871
