# Supplementary material for: Implementation and Optimization of the Embedded Cluster Reference Interaction Site Model with Atomic Charges
Source: J Phys Chem A. 2022 Apr 8;126(15):2417–29. doi: 10.1021/acs.jpca.1c07904 (PMC9036516; doi:10.1021/acs.jpca.1c07904)
Supplement: Supplementary file 1 — jp1c07904_si_001.zip [file jp1c07904_si_001.zip › SI/geometries/geometries_all_conformers/mobley_9460824/conf21.xyz]

30
solute.pdb
C       -1.817816825825        2.655191193935       -2.187151427576
C       -0.447037942169        2.504812824268       -1.566084981156
O       -0.583550245151        1.723185547728       -0.354198458958
P        0.654018251219        1.486477633786        0.645752061669
S        1.725023470149        3.034090025988        1.051998343824
O       -0.110586007072        0.752724569701        1.840638834723
C       -0.985328650733        1.480621689418        2.742507898331
C       -1.353693460380        0.558951423497        3.882885508310
S        1.809874692206       -0.057693677921       -0.166190760520
C        0.561129641576       -1.390328355777       -0.401485164669
S        1.164961160056       -2.504729692450       -1.711098012915
C        0.798649797293       -4.138620651624       -0.979096222082
C       -0.678707380986       -4.505598139130       -0.922606042536
H       -1.739774536691        3.240983694423       -3.105556750868
H       -2.246245581971        1.683116213864       -2.436259091470
H       -2.497963190136        3.171344332927       -1.507856637571
H       -0.011922208358        3.471224022601       -1.306932046054
H        0.240471844742        1.984759745907       -2.237891537403
H       -0.455728168094        2.366577066341        3.097579031338
H       -1.867518984822        1.798781999560        2.182872252013
H       -2.015936799025        1.081907425657        4.576328909558
H       -1.871808993638       -0.328989605199        3.517239506913
H       -0.463469034066        0.243216662462        4.428378154196
H       -0.391191513597       -0.940898570327       -0.669850334609
H        0.456367173914       -1.947442060785        0.527088294904
H        1.345590808890       -4.834838895957       -1.618150645153
H        1.261101246279       -4.182152353670        0.009304514774
H       -0.803487099656       -5.513455017147       -0.516665079434
H       -1.237914438367       -3.820011706473       -0.283138927170
H       -1.125807025591       -4.478207345601       -1.917261190408
