# Supplementary material for: Implementation and Optimization of the Embedded Cluster Reference Interaction Site Model with Atomic Charges
Source: J Phys Chem A. 2022 Apr 8;126(15):2417–29. doi: 10.1021/acs.jpca.1c07904 (PMC9036516; doi:10.1021/acs.jpca.1c07904)
Supplement: Supplementary file 1 — jp1c07904_si_001.zip [file jp1c07904_si_001.zip › SI/geometries/geometries_all_conformers/mobley_9460824/conf49.xyz]

30

C       -2.334799988691       -3.392199721170       -0.956050564350
C       -2.348843201991       -1.882268504882       -1.028430658442
O       -1.391958018593       -1.377013877269       -0.059834562677
P       -1.304080505016        0.178474875159        0.289511069567
S       -2.903452968768        1.078443864007        0.869466933231
O       -0.623187809019        0.714379775463       -1.057945049655
C       -0.417409804522        2.127064009080       -1.309976293832
C        0.144671715076        2.276723977717       -2.705212754657
S        0.151903621220        0.219752997394        1.796513049459
C        1.567666775597       -0.659171033580        1.036702702394
S        2.836448559186        0.532867779708        0.493780859792
C        4.201594918239       -0.602698642587        0.060764010771
C        3.997787220364       -1.416414565805       -1.211795725465
H       -3.046995507960       -3.798944845009       -1.677383366712
H       -2.618861634301       -3.734792769452        0.039703982013
H       -1.345183475775       -3.787059725825       -1.191221847654
H       -2.057219467454       -1.524572393533       -2.018153578752
H       -3.333008438325       -1.478226918124       -0.784028064109
H        0.276876075552        2.513002126596       -0.560562854163
H       -1.374553823774        2.639085976262       -1.198343776072
H        0.306568342260        3.335083810772       -2.920946172928
H       -0.546080779631        1.876691491517       -3.449236136647
H        1.099118252484        1.756782267026       -2.795843868325
H        1.978509274592       -1.305753685422        1.812581732177
H        1.204136984821       -1.271973073445        0.216087183879
H        4.395230552967       -1.250265453233        0.919213820542
H        5.066154036427        0.056610058006       -0.039178876893
H        4.881266728969       -2.028097212330       -1.415274522950
H        3.828190196054       -0.763967442105       -2.069112170345
H        3.143824714909       -2.090366898739       -1.127812968397
