# Supplementary material for: Implementation and Optimization of the Embedded Cluster Reference Interaction Site Model with Atomic Charges
Source: J Phys Chem A. 2022 Apr 8;126(15):2417–29. doi: 10.1021/acs.jpca.1c07904 (PMC9036516; doi:10.1021/acs.jpca.1c07904)
Supplement: Supplementary file 1 — jp1c07904_si_001.zip [file jp1c07904_si_001.zip › SI/geometries/geometries_all_conformers/mobley_9460824/conf19.xyz]

30
solute.pdb
C       -1.651198775506        1.452718415008       -2.295548895368
C       -0.345204072671        1.735625834844       -1.589100396244
O       -0.488372463960        1.332601364502       -0.203858090182
P        0.668635509228        1.568022130390        0.877570943324
S        1.491958931470        3.307664525638        0.901051868450
O       -0.091327370460        1.069466838723        2.190301151376
C       -1.153786573629        1.853537409187        2.794830717036
C       -1.486164449298        1.236865954811        4.134225346390
S        2.117296283178        0.076473606594        0.608869419238
C        1.140040016024       -1.471630172441        0.609014074904
S        0.824715973084       -2.035606169449       -1.096068232516
C       -0.175432776081       -3.533126491354       -0.778027150813
C        0.593989513806       -4.724527327933       -0.219013296742
H       -1.570732190571        1.751436726991       -3.343049816467
H       -1.888499557135        0.388916869986       -2.257571615220
H       -2.470191869384        2.012656734682       -1.841177934107
H       -0.088978718392        2.795897882950       -1.613501825979
H        0.474309275930        1.165079221955       -2.030536138091
H       -0.805251388483        2.882243941445        2.902421182122
H       -2.013884207074        1.841678267208        2.122105105475
H       -2.286719867060        1.807229557428        4.610544679232
H       -1.822273629646        0.205293024163        4.018543791498
H       -0.616410980593        1.248017514217        4.792161153424
H        0.206599428900       -1.311343735732        1.145637761526
H        1.744217169851       -2.196694935979        1.152092534939
H       -1.010982522271       -3.258764489158       -0.129671996353
H       -0.598304015562       -3.774909761207       -1.755368561572
H       -0.069562278162       -5.587488678336       -0.113812692143
H        1.415872044489       -5.002707197805       -0.879919594286
H        1.011543559979       -4.510726861322        0.766356507149
