# Supplementary material for: Implementation and Optimization of the Embedded Cluster Reference Interaction Site Model with Atomic Charges
Source: J Phys Chem A. 2022 Apr 8;126(15):2417–29. doi: 10.1021/acs.jpca.1c07904 (PMC9036516; doi:10.1021/acs.jpca.1c07904)
Supplement: Supplementary file 1 — jp1c07904_si_001.zip [file jp1c07904_si_001.zip › SI/geometries/geometries_all_conformers/mobley_9460824/conf53.xyz]

30
solute.pdb
C       -2.194297141611        2.008503736730       -1.957522322073
C       -0.770471449252        2.191901512534       -1.482154005043
O       -0.602413636711        1.421417794558       -0.267062395660
P        0.750608499317        1.492414581597        0.580038476472
S        1.507893663035        3.224207560552        0.944810212296
O        0.215883581955        0.628674849281        1.815170241904
C        0.975035926581        0.514287736615        3.042501840222
C        0.103794010719       -0.176094603251        4.067965223715
S        2.151544106897        0.293427262516       -0.435516560559
C        1.215952534816       -1.285527276282       -0.682963379832
S        2.286282901910       -2.607796596024       -1.283230920948
C        3.208555038180       -3.034605902053        0.236017764349
C        4.211375037056       -4.141739177992       -0.065724728105
H       -2.348815184239        2.580661891844       -2.874899030644
H       -2.407734492353        0.959219929855       -2.166728148101
H       -2.901603959505        2.362892228392       -1.206644101103
H       -0.550558456163        3.237793015974       -1.262569653424
H       -0.050912841316        1.836625906649       -2.224421926332
H        1.883987847177       -0.057895304953        2.838644516458
H        1.263894300911        1.514857961108        3.367750401490
H        0.654834913197       -0.278469989687        5.005345449061
H       -0.799748464101        0.403592455871        4.260684089916
H       -0.189072866585       -1.171559287527        3.730725044817
H        0.456658383420       -1.135354688782       -1.447166687061
H        0.730975607217       -1.568539475702        0.249408371993
H        3.716772520778       -2.139910456812        0.597054503074
H        2.492997811635       -3.357033777976        0.995399072410
H        4.757860392965       -4.406223528384        0.841758461389
H        3.713688422461       -5.040869765242       -0.433723180184
H        4.937232991610       -3.823258593409       -0.815846630499
