# Supplementary material for: Implementation and Optimization of the Embedded Cluster Reference Interaction Site Model with Atomic Charges
Source: J Phys Chem A. 2022 Apr 8;126(15):2417–29. doi: 10.1021/acs.jpca.1c07904 (PMC9036516; doi:10.1021/acs.jpca.1c07904)
Supplement: Supplementary file 1 — jp1c07904_si_001.zip [file jp1c07904_si_001.zip › SI/geometries/geometries_all_conformers/mobley_9460824/conf58.xyz]

30
solute.pdb
C       -1.899656918629        2.233458862217       -2.162082308048
C       -0.514591930659        2.294257381291       -1.557509451494
O       -0.529892153554        1.552516108115       -0.315287784455
P        0.705773516085        1.591889636285        0.717599496538
S        1.496626892587        3.322056289576        1.019192625023
O        0.038985486525        0.830924498607        1.952151940035
C       -0.968217024465        1.464131543482        2.784339420226
C       -1.236238008842        0.558862191821        3.964779226967
S        2.113452718276        0.195354022372        0.052679742787
C        1.105949225641       -1.352131572241       -0.072543513288
S        1.998442205582       -2.652168673352       -0.949968533013
C        1.928385562954       -2.069787532110       -2.679755115804
C        0.558842108497       -2.170450783275       -3.339109454314
H       -1.910923784473        2.783099682969       -3.105843678557
H       -2.199271658264        1.203297256789       -2.361599052512
H       -2.634756080507        2.684723652721       -1.494013165415
H       -0.211146123723        3.320766218492       -1.345976565140
H        0.229996524410        1.844906572565       -2.220004211022
H       -0.590419329636        2.437752898764        3.102027975808
H       -1.866835498303        1.614753248629        2.182291679344
H       -1.993140340734        1.012488550281        4.608399603261
H       -1.603454601454       -0.414644889421        3.636637634162
H       -0.329416390313        0.409397778118        4.551932966487
H        0.153502076875       -1.126498907730       -0.545788506579
H        0.924343265840       -1.732534380048        0.929711956435
H        2.317040401089       -1.050830573681       -2.713639403898
H        2.651581872316       -2.705897578206       -3.193530957625
H        0.617491244869       -1.840231051575       -4.379896298966
H        0.190714837575       -3.197165092128       -3.325162393946
H       -0.178468095565       -1.541095359327       -2.837333872996
