# Supplementary material for: Implementation and Optimization of the Embedded Cluster Reference Interaction Site Model with Atomic Charges
Source: J Phys Chem A. 2022 Apr 8;126(15):2417–29. doi: 10.1021/acs.jpca.1c07904 (PMC9036516; doi:10.1021/acs.jpca.1c07904)
Supplement: Supplementary file 1 — jp1c07904_si_001.zip [file jp1c07904_si_001.zip › SI/geometries/geometries_all_conformers/mobley_9460824/conf8.xyz]

30
solute.pdb
C       -2.274322235446        2.200698039595       -2.082570296004
C       -0.843719341683        2.357337911779       -1.616950097188
O       -0.673797004226        1.577365813408       -0.409745745137
P        0.685799945825        1.628319618032        0.449054243183
S        1.429775046255        3.378420326536        0.755449936987
O        0.228759159433        0.766005131109        1.714022182230
C       -0.702024105582        1.293711795148        2.695282247034
C       -0.724675284574        0.349411373131        3.875923170211
S        2.053655722934        0.357250685144       -0.492699530036
C        1.111457667318       -1.233562652235       -0.620515674241
S        2.192118850416       -2.597630885717       -1.093673936813
C        3.072500272768       -2.905635768091        0.479468180625
C        4.096708995458       -4.016985478615        0.287205045693
H       -2.426076474428        2.777586736230       -2.997370738256
H       -2.508121483781        1.155860282032       -2.292937539207
H       -2.970947293082        2.566623597721       -1.326790495778
H       -0.602674024784        3.398079428316       -1.394286419903
H       -0.137502526903        1.993421337055       -2.367978114674
H       -0.368893659247        2.291522507050        2.986686856740
H       -1.685110040882        1.373785606036        2.226488039153
H       -1.422201364436        0.722860944657        4.629003697566
H       -1.047870744354       -0.648166228020        3.574256119312
H        0.264215045129        0.273321572903        4.329945460447
H        0.360043201726       -1.144330811159       -1.401772801925
H        0.624728247008       -1.434092074668        0.331118273301
H        3.556763932328       -1.980063044402        0.791771332110
H        2.336536702236       -3.182338829681        1.236855494837
H        4.615686380117       -4.210684915883        1.228207302368
H        3.621745819402       -4.946543421049       -0.032622698573
H        4.843240595056       -3.741748596361       -0.459523494063
