# Supplementary material for: Implementation and Optimization of the Embedded Cluster Reference Interaction Site Model with Atomic Charges
Source: J Phys Chem A. 2022 Apr 8;126(15):2417–29. doi: 10.1021/acs.jpca.1c07904 (PMC9036516; doi:10.1021/acs.jpca.1c07904)
Supplement: Supplementary file 1 — jp1c07904_si_001.zip [file jp1c07904_si_001.zip › SI/geometries/geometries_all_conformers/mobley_9460824/conf59.xyz]

30
solute.pdb
C       -2.288301386085        1.977981222294       -1.826265868798
C       -0.836663237375        2.133009424359       -1.431696274018
O       -0.617917473746        1.364810230312       -0.223607382472
P        0.775498003481        1.421103616290        0.557339763929
S        1.592573886040        3.139763788787        0.838705722804
O        0.289892078455        0.583302787913        1.820677591842
C        1.136215998783        0.401051299884        2.985270955431
C        0.336742310130       -0.350016923821        4.024922289723
S        2.114289916182        0.196648451244       -0.521156651805
C        1.193964082250       -1.380507048880       -0.666723753170
S        1.897490637403       -2.623161317941        0.466978506287
C        0.981996705145       -4.115301793768       -0.059114023677
C       -0.485173038642       -4.160838437054        0.350349964929
H       -2.481744526286        2.550259094720       -2.736120558012
H       -2.534597650974        0.932621834741       -2.018874966608
H       -2.945325559008        2.349535969611       -1.038867925259
H       -0.582458585007        3.174790839363       -1.230720275556
H       -0.167530008572        1.757632247894       -2.210186383913
H        2.023067164400       -0.160385749049        2.685030284930
H        1.445007460438        1.384796159873        3.342416771933
H        0.947895830459       -0.493274591311        4.918761287912
H       -0.558569847436        0.206898881371        4.304662746736
H        0.038882175115       -1.330110561583        3.650636161006
H        1.307392982476       -1.718973700513       -1.696919909903
H        0.142209598928       -1.196584644025       -0.460965404136
H        1.096509070977       -4.223856327577       -1.140412907507
H        1.535218456650       -4.936359763312        0.401104919603
H       -0.938786042385       -5.102222446543        0.027421110521
H       -0.590549969210       -4.084559426238        1.433256815347
H       -1.056929032586       -3.348353117043       -0.100602608094
