# Supplementary material for: Implementation and Optimization of the Embedded Cluster Reference Interaction Site Model with Atomic Charges
Source: J Phys Chem A. 2022 Apr 8;126(15):2417–29. doi: 10.1021/acs.jpca.1c07904 (PMC9036516; doi:10.1021/acs.jpca.1c07904)
Supplement: Supplementary file 1 — jp1c07904_si_001.zip [file jp1c07904_si_001.zip › SI/geometries/geometries_all_conformers/mobley_3715043/conf0.xyz]

24
solute.pdb
C       -1.040916692613       -4.429962403537        1.025476734513
C       -0.099145592151       -3.364792897329        0.529558437283
C       -0.515105295012       -2.060910384121        0.427155883860
C        0.342193739352       -1.041317054822       -0.033399740047
C        1.638460924344       -1.298237336443       -0.403943762703
C        2.115588094637       -2.642847569011       -0.313488893244
C        1.244122313689       -3.679291233254        0.154686082296
C        1.749501991775       -5.001146510887        0.232106600712
C        3.039726507358       -5.299120545649       -0.128789785985
C        3.895338831608       -4.281526491358       -0.588481389395
C        3.440993225215       -2.989431583372       -0.676644249288
C        2.527907872241       -0.185494254671       -0.891925944757
H       -0.664345463407       -4.916629032948        1.929538917321
H       -2.014032411853       -3.998907095588        1.260967570558
H       -1.195782983022       -5.214483913370        0.279457932000
H       -1.530393253899       -1.803233983252        0.706906290313
H       -0.037428490911       -0.027638014728       -0.095146071744
H        1.102623497070       -5.793846179083        0.583097198648
H        3.400168008664       -6.318319693678       -0.061392897106
H        4.912743258826       -4.519388240472       -0.874035299028
H        4.109803611854       -2.217365417910       -1.032494708287
H        3.413522895942       -0.066810179684       -0.261389012206
H        2.881355150538       -0.365381555309       -1.911099182287
H        1.989100259756        0.762081570477       -0.889720711426
