# Supplementary material for: Implementation and Optimization of the Embedded Cluster Reference Interaction Site Model with Atomic Charges
Source: J Phys Chem A. 2022 Apr 8;126(15):2417–29. doi: 10.1021/acs.jpca.1c07904 (PMC9036516; doi:10.1021/acs.jpca.1c07904)
Supplement: Supplementary file 1 — jp1c07904_si_001.zip [file jp1c07904_si_001.zip › SI/geometries/geometries_all_conformers/mobley_6854178/conf0.xyz]

14
solute.pdb
C        1.069848391444        0.061906333901        0.188589901642
C        1.376186884098        0.872417453160        1.433694663543
C        2.862534358763        1.027858638236        1.710769179286
O        0.786510360890        2.194143120994        1.213615955418
C        0.372110286874        2.879332264584        2.283517757598
O        0.430950410698        2.526410152545        3.429630063480
H       -0.006192331987       -0.008069619420        0.024539915828
H        1.525187472252        0.517260196783       -0.693167054164
H        1.466852719711       -0.949216873879        0.297019594662
H        0.881307155742        0.441214449255        2.304673051149
H        3.030543301536        1.622359805264        2.608730253395
H        3.362319253748        1.509876443754        0.867794757951
H        3.316554204140        0.046531336276        1.863681312632
H       -0.046712467909        3.839976298545        1.950910647580
