# Supplementary material for: Implementation and Optimization of the Embedded Cluster Reference Interaction Site Model with Atomic Charges
Source: J Phys Chem A. 2022 Apr 8;126(15):2417–29. doi: 10.1021/acs.jpca.1c07904 (PMC9036516; doi:10.1021/acs.jpca.1c07904)
Supplement: Supplementary file 1 — jp1c07904_si_001.zip [file jp1c07904_si_001.zip › SI/geometries/geometries_all_conformers/mobley_3183805/conf0.xyz]

21
solute.pdb
C        1.915898138729       -1.049265464365       -1.641721879723
C        1.876218230059       -1.081076531937       -0.135495019643
C        2.895153460374       -1.676181021586        0.603024257633
C        2.857015900167       -1.669332405584        1.992414615940
C        1.809202615107       -1.076018461527        2.692916676369
C        0.770813493590       -0.474014855487        1.960219625573
C        0.825987955361       -0.490037319401        0.567831002307
C       -0.392731359077        0.177965550487        2.660903643538
C        1.795277581265       -1.088543242870        4.199125477604
H        2.409172393802       -0.142026337938       -2.004443231471
H        2.467042049977       -1.901405908672       -2.043090595488
H        0.911171495895       -1.064544710167       -2.067952939740
H        3.725292727207       -2.151278504102        0.092102961132
H        3.660965738846       -2.140612780141        2.547247728865
H        0.017803845687       -0.026055152783        0.010888948872
H       -0.065253908482        0.993284804291        3.312633448052
H       -1.101726633201        0.589781189450        1.942475511601
H       -0.932086163530       -0.532451032224        3.294277005147
H        1.776570553940       -0.075810914618        4.612518917733
H        0.913927771175       -1.604196970018        4.591999800090
H        2.678284113111       -1.592179930808        4.593124045608
