# Supplementary material for: Implementation and Optimization of the Embedded Cluster Reference Interaction Site Model with Atomic Charges
Source: J Phys Chem A. 2022 Apr 8;126(15):2417–29. doi: 10.1021/acs.jpca.1c07904 (PMC9036516; doi:10.1021/acs.jpca.1c07904)
Supplement: Supplementary file 1 — jp1c07904_si_001.zip [file jp1c07904_si_001.zip › SI/geometries/geometries_all_conformers/mobley_1903702/conf0.xyz]

15
solute.pdb
C        0.988482098487       -0.058357758804       -0.228269773812
C        1.367784452070        0.694717367872       -1.501682887588
C        0.628160735248        0.213155039763       -2.744466798343
H        0.797029014630       -0.869064719014       -2.852526092539
C        1.097268516625        0.915525210892       -4.013547892653
O       -0.767658082579        0.447276149869       -2.515760485912
H        1.541809871164        0.325252156197        0.631469383284
H        1.214126188128       -1.124504084620       -0.319120653246
H       -0.076776585181        0.041772430457       -0.020013986637
H        2.442052045376        0.597040859266       -1.686191458641
H        1.163698635992        1.763479301568       -1.379137701892
H        0.540892681904        0.560590680078       -4.885778235376
H        0.947136813232        1.994232687631       -3.929940888095
H        2.157095659100        0.724481751066       -4.198217312886
H       -1.262102044195        0.144402927777       -3.284815215664
