# Supplementary material for: Implementation and Optimization of the Embedded Cluster Reference Interaction Site Model with Atomic Charges
Source: J Phys Chem A. 2022 Apr 8;126(15):2417–29. doi: 10.1021/acs.jpca.1c07904 (PMC9036516; doi:10.1021/acs.jpca.1c07904)
Supplement: Supplementary file 1 — jp1c07904_si_001.zip [file jp1c07904_si_001.zip › SI/geometries/geometries_all_conformers/mobley_1903702/conf2.xyz]

15
solute.pdb
C        1.204615573295        2.188512058948       -1.194401534498
C        1.397098645136        0.707478732488       -1.521713918633
C        0.654368883563        0.209988414480       -2.762042965788
H        0.879567539692       -0.860635877818       -2.870197820573
C        1.050974390791        0.915407126877       -4.055547825878
O       -0.746530410515        0.364542451464       -2.498496855242
H        1.698167199142        2.436581487368       -0.252480041936
H        0.145962619191        2.430121134400       -1.093894424314
H        1.628365442797        2.836925087184       -1.964103432576
H        1.057265680567        0.103186496643       -0.676005119190
H        2.461102796511        0.487468008755       -1.654547888798
H        0.525614699365        0.476840570139       -4.908803642461
H        0.803006036139        1.977060877264       -4.017190868427
H        2.122902837991        0.814144782598       -4.242946124598
H       -1.240581933664        0.076578649211       -3.273627537088
