# Supplementary material for: Implementation and Optimization of the Embedded Cluster Reference Interaction Site Model with Atomic Charges
Source: J Phys Chem A. 2022 Apr 8;126(15):2417–29. doi: 10.1021/acs.jpca.1c07904 (PMC9036516; doi:10.1021/acs.jpca.1c07904)
Supplement: Supplementary file 1 — jp1c07904_si_001.zip [file jp1c07904_si_001.zip › SI/geometries/geometries_all_conformers/mobley_2929847/conf1.xyz]

17
solute.pdb
C        1.081499321538        0.066143066889        1.740398743742
C        0.560617303727       -0.303055036320        0.348861880447
C        1.450492140152        0.279187203354       -0.752237438921
C       -0.905383613765        0.153249290847        0.196389777958
C       -1.553169407497       -0.211009686473       -1.126828540250
O       -1.995081135289        0.578604027672       -1.910913678389
O       -1.623029042119       -1.543693770599       -1.404253808644
H        0.471210261226       -0.379159758828        2.529626056561
H        1.073126446166        1.150223528497        1.882581585889
H        2.108809251581       -0.278321052741        1.875518310755
H        0.596616104532       -1.397820757960        0.267168933437
H        1.110249562296       -0.010927320436       -1.748120067344
H        1.453768081678        1.371622712923       -0.708741462954
H        2.480869228603       -0.063600589987       -0.637861918901
H       -0.968940613854        1.237895503220        0.289236699570
H       -1.507906882335       -0.280438821284        1.002578813407
H       -1.227847006640       -2.060998538773       -0.690503886362
