# Supplementary material for: Implementation and Optimization of the Embedded Cluster Reference Interaction Site Model with Atomic Charges
Source: J Phys Chem A. 2022 Apr 8;126(15):2417–29. doi: 10.1021/acs.jpca.1c07904 (PMC9036516; doi:10.1021/acs.jpca.1c07904)
Supplement: Supplementary file 1 — jp1c07904_si_001.zip [file jp1c07904_si_001.zip › SI/geometries/geometries_all_conformers/mobley_2929847/conf0.xyz]

17

C        1.494337125490       -1.200764326924       -0.788842570842
C        1.277767937724       -0.083821344638        0.235679495765
C        2.508758173038        0.820771446373        0.338238186017
C        0.031936430110        0.746535291576       -0.093238012915
C       -1.285397693079        0.012848498979        0.101097735328
O       -1.424683030871       -1.009670274110        0.707425358539
O       -2.372810046904        0.623797481156       -0.445749291049
H        0.632857556664       -1.867302787812       -0.839697921439
H        1.670372329304       -0.786196613565       -1.786755088845
H        2.365962520433       -1.803048467726       -0.524273189903
H        1.104450245673       -0.548041799306        1.210541868812
H        2.380221500813        1.589479068730        1.104373515768
H        2.710243501129        1.325459544015       -0.611696586894
H        3.396363395157        0.239375760881        0.595767796299
H       -0.010385094841        1.632272007904        0.552463536169
H        0.090199368118        1.122364954931       -1.122050369796
H       -2.111286449757        1.428894276739       -0.910988388511
