# Supplementary material for: Implementation and Optimization of the Embedded Cluster Reference Interaction Site Model with Atomic Charges
Source: J Phys Chem A. 2022 Apr 8;126(15):2417–29. doi: 10.1021/acs.jpca.1c07904 (PMC9036516; doi:10.1021/acs.jpca.1c07904)
Supplement: Supplementary file 1 — jp1c07904_si_001.zip [file jp1c07904_si_001.zip › SI/geometries/geometries_all_conformers/mobley_2929847/conf2.xyz]

17
solute.pdb
C        1.005557677928        0.014483620323        1.765590587907
C        0.599857226134       -0.296789145455        0.322474289700
C        1.710435012954        0.084429666883       -0.660144923071
C       -0.720317041105        0.401836451115       -0.022429007553
C       -1.379497036655       -0.089354414653       -1.301368787247
O       -1.101525617512       -1.100415536392       -1.878478344117
O       -2.385910070874        0.698404653763       -1.771827314612
H        0.237731970353       -0.301399241545        2.476278610443
H        1.172632947108        1.086618872686        1.908084839386
H        1.932638344361       -0.499752402088        2.026898108291
H        0.424857179783       -1.372646572278        0.234224631907
H        1.439343922642       -0.168788362396       -1.685564353619
H        1.921729842459        1.157644267616       -0.613032471432
H        2.635528650812       -0.443898313082       -0.420260301898
H       -0.567868006075        1.486186922495       -0.085099115597
H       -1.450145956614        0.242953284904        0.780983206683
H       -2.492549045699        1.480986248106       -1.215729655170
