# Supplementary material for: Implementation and Optimization of the Embedded Cluster Reference Interaction Site Model with Atomic Charges
Source: J Phys Chem A. 2022 Apr 8;126(15):2417–29. doi: 10.1021/acs.jpca.1c07904 (PMC9036516; doi:10.1021/acs.jpca.1c07904)
Supplement: Supplementary file 1 — jp1c07904_si_001.zip [file jp1c07904_si_001.zip › SI/geometries/geometries_all_conformers/mobley_2929847/conf3.xyz]

17
solute.pdb
C        1.097965502823        0.052725650211        1.735354592632
C        0.557155444082       -0.286865936561        0.344247957775
C        1.470855455330        0.254162784885       -0.759890547479
C       -0.918756022443        0.153940484675        0.165415115867
C       -1.133363210263        1.653812600360        0.274048671284
O       -1.342444440513        2.232364188026        1.302053112756
O       -1.055972410776        2.360819380803       -0.888481726209
H        0.471330896936       -0.374462445428        2.520697699284
H        1.137432289570        1.131346044113        1.898301173266
H        2.108165934303       -0.344571298652        1.856030253378
H        0.539010148250       -1.378219925135        0.250673961168
H        1.102178776350       -0.011005911965       -1.755535597018
H        1.565274855529        1.341807965948       -0.708864087199
H        2.474775869188       -0.163981501221       -0.664161810458
H       -1.524506580422       -0.304718660352        0.947402262427
H       -1.287581708243       -0.213275703398       -0.797638412889
H       -0.881920799700        1.772122283691       -1.633252618586
