# Supplementary material for: Implementation and Optimization of the Embedded Cluster Reference Interaction Site Model with Atomic Charges
Source: J Phys Chem A. 2022 Apr 8;126(15):2417–29. doi: 10.1021/acs.jpca.1c07904 (PMC9036516; doi:10.1021/acs.jpca.1c07904)
Supplement: Supplementary file 1 — jp1c07904_si_001.zip [file jp1c07904_si_001.zip › SI/geometries/geometries_all_conformers/MNSOL_0403thi/conf0.xyz]

18
0403thi H8C6N2O2 1-methylthymine m062x_mg3s_geom
C        1.215762948982        0.694508068751        0.000000001586
C        1.279797956471       -0.764143653706        0.000000000768
C       -1.221845501996       -0.802448705979        0.000000002441
C       -0.000436496724        1.276544757039        0.000000001090
C        2.501592389642        1.461943297687        0.000000000593
C       -2.479614931681        1.273891173704       -0.000000000846
N        0.027512514460       -1.389917857998        0.000000000391
N       -1.191444392911        0.585150121376        0.000000001637
O        2.300568189879       -1.426209148532       -0.000000004733
O       -2.257146843850       -1.437851505848        0.000000001941
H        0.030375770292       -2.401034266528       -0.000000001928
H       -0.105992531459        2.353845866820        0.000000000704
H        3.104742692779        1.211137531412        0.875402927872
H        2.317450255810        2.536978308463        0.000000000748
H        3.104742691374        1.211137531439       -0.875402927671
H       -3.056959587811        1.000037266564       -0.882660988036
H       -3.056959589119        1.000037270554        0.882660986734
H       -2.299345534139        2.346393944783       -0.000000003291
