# Supplementary material for: Implementation and Optimization of the Embedded Cluster Reference Interaction Site Model with Atomic Charges
Source: J Phys Chem A. 2022 Apr 8;126(15):2417–29. doi: 10.1021/acs.jpca.1c07904 (PMC9036516; doi:10.1021/acs.jpca.1c07904)
Supplement: Supplementary file 1 — jp1c07904_si_001.zip [file jp1c07904_si_001.zip › SI/geometries/geometries_all_conformers/mobley_349850/conf0.xyz]

20
solute.pdb
C        1.879859357975       -1.113358530286       -1.644166072477
C        1.870177644272       -1.063145497638       -0.140170960650
C        2.857966651160       -1.713706855795        0.606882226458
C        2.870112598995       -1.645934937569        1.989285132586
C        1.889288355867       -0.924010176547        2.677560330650
C        0.898302749067       -0.275901916597        1.935957020805
C        0.890722210791       -0.347245796851        0.549183231233
C        1.942990152655       -0.881823258539        4.171722653474
O        2.820974606097       -1.461845176081        4.779504608923
C        0.881774000687       -0.099542271187        4.920515400519
H        2.494099270547       -0.306167739060       -2.055153973475
H        2.294703145797       -2.054388358729       -2.008522993720
H        0.875299439740       -0.999745011082       -2.054100574377
H        3.625209296222       -2.281845322226        0.092910657769
H        3.634724023336       -2.151116309790        2.564589680923
H        0.121351600227        0.287514175864        2.435732738506
H        0.110266482950        0.159977672874       -0.006527219876
H       -0.116828384161       -0.485132011961        4.701784689016
H        0.895738408950        0.953824768408        4.630488611217
H        1.075268388825       -0.182407447209        5.987524812499
