# Supplementary material for: Implementation and Optimization of the Embedded Cluster Reference Interaction Site Model with Atomic Charges
Source: J Phys Chem A. 2022 Apr 8;126(15):2417–29. doi: 10.1021/acs.jpca.1c07904 (PMC9036516; doi:10.1021/acs.jpca.1c07904)
Supplement: Supplementary file 1 — jp1c07904_si_001.zip [file jp1c07904_si_001.zip › SI/geometries/geometries_all_conformers/mobley_3265457/conf0.xyz]

23
solute.pdb
C        2.062577575536       -2.017364707449       -2.293289357092
O        1.153661719689       -1.361347083756       -1.415169842702
C        1.443884496646       -1.342435175318       -0.079818783002
C        2.537278917489       -1.917732123794        0.525625614029
C        2.719452352735       -1.817292172870        1.913673497854
C        1.771532456332       -1.129087248029        2.675904581756
C        0.655085291916       -0.533413121557        2.075382573719
C        0.498342633327       -0.641141030953        0.692250926762
O       -0.567233031222       -0.059329542723        0.099044007165
O       -0.221228175321        0.202740512670        2.810394092506
C       -1.504125649648       -0.391610185581        3.045974997654
Cl        1.928873261968       -0.972492905878        4.404947861145
C        3.917237226822       -2.456064222764        2.496179282648
O        4.738775115085       -3.062621652478        1.842051048222
H        1.648155016071       -1.906116973621       -3.292358538729
H        2.147091144355       -3.078822104980       -2.047012407119
H        3.050855208549       -1.552502709980       -2.251319443103
H        3.288928247805       -2.459345359699       -0.030969451978
H       -0.501034812631       -0.228157803892       -0.852899241235
H       -2.056124218687        0.320893761279        3.655287108861
H       -1.395896065632       -1.332215702264        3.592776515330
H       -2.036320979296       -0.562644727203        2.108682032486
H        4.034232268112       -2.351897719160        3.586662924822
