# Supplementary material for: Implementation and Optimization of the Embedded Cluster Reference Interaction Site Model with Atomic Charges
Source: J Phys Chem A. 2022 Apr 8;126(15):2417–29. doi: 10.1021/acs.jpca.1c07904 (PMC9036516; doi:10.1021/acs.jpca.1c07904)
Supplement: Supplementary file 1 — jp1c07904_si_001.zip [file jp1c07904_si_001.zip › SI/geometries/geometries_all_conformers/mobley_1875719/conf0.xyz]

16
solute.pdb
C        0.144621021792        0.058748652000       -1.079650553902
C       -0.983964890621        0.871985809526       -1.699534106935
C       -2.373028243255        0.307389102915       -1.441325266306
O       -2.542586253348       -0.701782797528       -0.796205844895
C       -3.536905502009        1.083180319655       -2.040136412385
C       -4.904017234797        0.477079307268       -1.752129615243
H        1.111516368576        0.514468056100       -1.300176089122
H        0.032917018092       -0.004455025549        0.003166524535
H        0.149309766076       -0.961524208850       -1.464333215672
H       -0.972067425934        1.904831202790       -1.331958910530
H       -0.856885201542        0.956990038181       -2.785198927820
H       -3.361886517379        1.163218115014       -3.119493417629
H       -3.476644879329        2.112345281483       -1.667047807450
H       -5.693377877545        1.077869242427       -2.207277022419
H       -5.089522379963        0.421121192394       -0.679082799221
H       -4.973477768814       -0.537464287825       -2.145616535005
