# Supplementary material for: Implementation and Optimization of the Embedded Cluster Reference Interaction Site Model with Atomic Charges
Source: J Phys Chem A. 2022 Apr 8;126(15):2417–29. doi: 10.1021/acs.jpca.1c07904 (PMC9036516; doi:10.1021/acs.jpca.1c07904)
Supplement: Supplementary file 1 — jp1c07904_si_001.zip [file jp1c07904_si_001.zip › SI/geometries/geometries_all_conformers/mobley_299266/conf0.xyz]

12
solute.pdb
C        1.691740417028       -2.776684073499        1.223605425230
C        1.126854089705       -1.760434675045        0.269829219880
C        0.646701584335       -0.590078025491        0.683992990086
C        1.139937509476       -2.151777663670       -1.182101343098
H        1.140219235271       -3.720359012545        1.159226946888
H        2.733019355717       -3.007437026476        0.975989171937
H        1.654547083461       -2.428343466357        2.255981367030
H        0.243511916052        0.136563990216       -0.011594167573
H        0.639931271475       -0.318040821717        1.732951775878
H        0.569050951287       -3.072127939508       -1.343075019623
H        0.717759233114       -1.371820454565       -1.816054788613
H        2.160727353078       -2.355460831343       -1.521751578023
