# Supplementary material for: Implementation and Optimization of the Embedded Cluster Reference Interaction Site Model with Atomic Charges
Source: J Phys Chem A. 2022 Apr 8;126(15):2417–29. doi: 10.1021/acs.jpca.1c07904 (PMC9036516; doi:10.1021/acs.jpca.1c07904)
Supplement: Supplementary file 1 — jp1c07904_si_001.zip [file jp1c07904_si_001.zip › SI/geometries/geometries_all_conformers/mobley_7578802/conf0.xyz]

5
solute.pdb
C       -0.111997945480        0.014467195264       -0.047328390924
Br        0.179812634278       -1.901350408957        0.125282033477
Br       -0.105956331726        0.909738130167        1.680330409688
Br        1.138089345277        0.831585154917       -1.294517356086
H       -1.099947702348        0.144559928610       -0.463766696154
