# Supplementary material for: Implementation and Optimization of the Embedded Cluster Reference Interaction Site Model with Atomic Charges
Source: J Phys Chem A. 2022 Apr 8;126(15):2417–29. doi: 10.1021/acs.jpca.1c07904 (PMC9036516; doi:10.1021/acs.jpca.1c07904)
Supplement: Supplementary file 1 — jp1c07904_si_001.zip [file jp1c07904_si_001.zip › SI/geometries/geometries_all_conformers/mobley_9571888/conf0.xyz]

25
solute.pdb
C        1.306191484077        0.638241964539        1.510597652584
C        0.387434820543        0.971007797286        0.339905580250
H        0.235844116089        2.049262083803        0.353909724511
C       -1.022424437796        0.271020550060        0.299509406234
H       -1.789989728186        1.043444837767        0.295859976148
C       -1.365693893055       -0.688346386235        1.434030449424
O       -1.497883574647        0.028301713965        2.674025530984
S       -0.143929735874        0.080836237345        3.621827681343
O       -0.551869817110        0.835939923507        4.774544335218
O        0.758464450341        1.148590235284        2.738677361969
C       -1.025437934474       -0.406640010482       -1.110361871912
C        0.034779619803       -1.507949444571       -1.100709724576
C        1.230050184372       -0.914501366467       -1.066497733355
C        0.993504110161        0.595762663072       -1.052510447620
C       -0.271458315527        0.660523050584       -1.971750918280
Cl        0.026180466020        0.158094283625       -3.653094632633
Cl       -1.062729064251        2.256758996606       -2.015538454056
Cl        2.361998603800        1.598208522142       -1.546505766777
Cl        2.762053582669       -1.650471733236       -0.953636160660
Cl       -0.308945573207       -3.175214975162       -1.041535180048
Cl       -2.626571893739       -0.878620696306       -1.689427066987
H        2.264213713053        1.140397357565        1.380525222200
H        1.502845918824       -0.433902894842        1.602382734660
H       -2.337578608793       -1.144376209665        1.248663348893
H       -0.635048493095       -1.495366500184        1.541108952487
