# Supplementary material for: Implementation and Optimization of the Embedded Cluster Reference Interaction Site Model with Atomic Charges
Source: J Phys Chem A. 2022 Apr 8;126(15):2417–29. doi: 10.1021/acs.jpca.1c07904 (PMC9036516; doi:10.1021/acs.jpca.1c07904)
Supplement: Supplementary file 1 — jp1c07904_si_001.zip [file jp1c07904_si_001.zip › SI/geometries/geometries_all_conformers/MNSOL_0441pho/conf0.xyz]

26
0441pho H10C8N1O5P1S1 dimethyl4-nitrophenylthiophosphate m062x_mg3s_geom
C        3.145139964361        2.247573429403       -0.624042276998
C        2.236188993287       -0.817922801617        2.566284352605
C       -0.458717361652       -0.486098380746       -0.400561503242
C       -0.889431909268        0.677695002360        0.233843575018
C       -2.248560910924        0.941105015709        0.313672727102
C       -3.153753728930        0.046188628752       -0.238632397029
C       -1.375861763489       -1.379574272011       -0.954200598631
C       -2.730799038160       -1.114779899335       -0.874901308724
P        2.218263954495       -0.156918551767       -0.014938808969
N       -4.592835427876        0.333141641253       -0.148882575891
O        2.063246885454        1.296637101324       -0.632785084108
O        1.972226634610        0.149715970570        1.532748260782
O        0.861326111133       -0.850494149232       -0.534977587118
O       -5.365155700349       -0.474270204869       -0.644585128032
O       -4.933877033623        1.361881182320        0.416750277383
S        3.763601748391       -1.190029349105       -0.458766341207
H        3.346304769742        2.578728885251        0.395458180570
H        4.039887405899        1.801445482309       -1.057431744838
H        2.811674785143        3.087134356312       -1.228809385773
H        2.162089916436       -0.280268881364        3.508544218780
H        1.492603607341       -1.615403121138        2.536003601936
H        3.234497666470       -1.236402319072        2.443764203878
H       -1.007992966723       -2.271813802286       -1.442066168646
H       -3.459944204622       -1.790605611074       -1.296560381619
H       -2.612353347651        1.834803803837        0.798750122964
H       -0.178769049497        1.370030844216        0.657021769808
