# Supplementary material for: Implementation and Optimization of the Embedded Cluster Reference Interaction Site Model with Atomic Charges
Source: J Phys Chem A. 2022 Apr 8;126(15):2417–29. doi: 10.1021/acs.jpca.1c07904 (PMC9036516; doi:10.1021/acs.jpca.1c07904)
Supplement: Supplementary file 1 — jp1c07904_si_001.zip [file jp1c07904_si_001.zip › SI/geometries/geometries_all_conformers/MNSOL_0441pho/conf2.xyz]

26
0441pho H10C8N1O5P1S1 dimethyl4-nitrophenylthiophosphate m062x_mg3s_geom
C        3.297983081471        0.340563400172       -2.672326545371
C        3.099460128870        2.328351729297        0.768094431035
C       -0.484528310480       -0.023080942298       -0.764465660386
C       -0.902012125802        0.607865862808        0.404969916082
C       -2.254854784781        0.654217020305        0.703727212279
C       -3.166938747442        0.076106588212       -0.167879624913
C       -1.406907083826       -0.604916034644       -1.632297008601
C       -2.757207509554       -0.555002446039       -1.335991313873
P        2.174456347530        0.066915443171       -0.271830454032
N       -4.601108144164        0.133403755547        0.151435260492
O        3.263040976508       -0.275437833964       -1.369667852530
O        2.185108829359        1.659915013683       -0.121436471252
O        0.830270336082       -0.095002606276       -1.156491212204
O       -4.932108380720        0.695756308904        1.185135799744
O       -5.379697644729       -0.383534021369       -0.636616600006
S        2.342106563327       -0.963414893245        1.325484771712
H        2.471385509314       -0.025952396328       -3.280205366323
H        3.244065610815        1.426360012298       -2.588088744412
H        4.245887479878        0.048169243794       -3.117381316051
H        2.811765821348        3.377153321109        0.763331932685
H        3.017746561841        1.915444628498        1.773300504200
H        4.124922209096        2.223822395990        0.410480859330
H       -1.051255235325       -1.091965673350       -2.529904376691
H       -3.492334884967       -0.997245247848       -1.991673472858
H       -2.608652049838        1.134273648110        1.603995191188
H       -0.183394553810        1.052733723464        1.076300140755
