# Supplementary material for: Implementation and Optimization of the Embedded Cluster Reference Interaction Site Model with Atomic Charges
Source: J Phys Chem A. 2022 Apr 8;126(15):2417–29. doi: 10.1021/acs.jpca.1c07904 (PMC9036516; doi:10.1021/acs.jpca.1c07904)
Supplement: Supplementary file 1 — jp1c07904_si_001.zip [file jp1c07904_si_001.zip › SI/geometries/geometries_all_conformers/MNSOL_0441pho/conf3.xyz]

26
0441pho H10C8N1O5P1S1 dimethyl4-nitrophenylthiophosphate m062x_mg3s_geom
C        3.688994850086       -1.512431841879       -1.759713100424
C        3.306847277238        2.268701113960        0.679764741099
C       -0.480601310678        0.021517297607       -0.803913638871
C       -0.921455311051        0.752897160564        0.295949704261
C       -2.271857576453        0.760910458933        0.607935136956
C       -3.158205414053        0.045516106226       -0.184917006608
C       -1.376979192758       -0.693574678822       -1.594858694613
C       -2.725723228382       -0.681993040387       -1.286771182320
P        2.163151261417        0.089766963758       -0.290488478392
N       -4.590951090779        0.060063434450        0.147303106978
O        3.274168504636       -0.184893449175       -1.389277241719
O        2.270785192186        1.663797859672       -0.117716540781
O        0.834753741022       -0.006525868167       -1.203127236053
O       -4.941843635559        0.704332799495        1.124970282619
O       -5.348115171034       -0.572236645971       -0.574495170001
S        2.202006977893       -0.991796933630        1.292583046441
H        3.909641477303       -2.102468979927       -0.870491202813
H        2.907996922867       -1.997399619426       -2.346561040551
H        4.583721089818       -1.390435635724       -2.365386871676
H        3.052161429137        3.322873449788        0.754810957261
H        3.335913743950        1.814764751571        1.670444612924
H        4.271766552097        2.154318157758        0.185124634841
H       -1.003672937162       -1.249611645741       -2.443882359489
H       -3.442462461962       -1.227885654916       -1.881975058510
H       -2.643888839101        1.317091128267        1.455567893337
H       -0.220452850677        1.311103311716        0.898420706103
