# Supplementary material for: Implementation and Optimization of the Embedded Cluster Reference Interaction Site Model with Atomic Charges
Source: J Phys Chem A. 2022 Apr 8;126(15):2417–29. doi: 10.1021/acs.jpca.1c07904 (PMC9036516; doi:10.1021/acs.jpca.1c07904)
Supplement: Supplementary file 1 — jp1c07904_si_001.zip [file jp1c07904_si_001.zip › SI/geometries/geometries_all_conformers/MNSOL_0441pho/conf4.xyz]

26
0441pho H10C8N1O5P1S1 dimethyl4-nitrophenylthiophosphate m062x_mg3s_geom
C        4.619961262345       -0.298251429153       -1.115151082279
C        2.030686796727        2.793350563029       -1.102703036777
C       -0.431288593695       -0.032989371187       -0.761224524751
C       -0.907017266963        0.596534870693        0.387901750673
C       -2.264635107493        0.558097561041        0.668111969732
C       -3.122889678798       -0.102283355781       -0.199273672871
C       -1.300750136308       -0.697372783529       -1.625410510167
C       -2.654792931866       -0.732727705587       -1.346116352560
P        2.189355652332        0.282920352724       -0.223984428450
N       -4.562190430668       -0.134942329484        0.100722044158
O        3.243561299338        0.025291740775       -1.386746021489
O        2.157550032326        1.861814247469       -0.009633160346
O        0.888398816874       -0.021987907731       -1.141538319126
O       -4.945374158937        0.430409834238        1.114270488237
O       -5.292118785772       -0.724680742399       -0.682744668594
S        2.380170935609       -0.676256641594        1.415161055901
H        5.143359265483        0.568536047376       -0.709525877129
H        4.681595943799       -1.127974659109       -0.412356215100
H        5.053622398602       -0.578784431876       -2.071963905219
H        2.143787230633        3.783644840166       -0.668684076766
H        2.808128386528        2.620427699631       -1.846780035546
H        1.048628905703        2.703503090478       -1.568086289017
H       -0.898889363206       -1.178991908911       -2.506303002711
H       -3.349200270858       -1.240723511818       -1.998560610542
H       -2.662278087793        1.034768647223        1.551846384373
H       -0.230282113943        1.103567283317        1.059972096364
