# Supplementary material for: Implementation and Optimization of the Embedded Cluster Reference Interaction Site Model with Atomic Charges
Source: J Phys Chem A. 2022 Apr 8;126(15):2417–29. doi: 10.1021/acs.jpca.1c07904 (PMC9036516; doi:10.1021/acs.jpca.1c07904)
Supplement: Supplementary file 1 — jp1c07904_si_001.zip [file jp1c07904_si_001.zip › SI/geometries/geometries_all_conformers/MNSOL_0441pho/conf6.xyz]

26
0441pho H10C8N1O5P1S1 dimethyl4-nitrophenylthiophosphate m062x_mg3s_geom
C        3.055300091749        0.034692176988        2.624583700712
C        3.371508620625       -2.438269091058       -0.458692152296
C       -0.401280957661       -0.457233135493       -0.341414506239
C       -0.895673252490        0.271275829721        0.737444906286
C       -2.242027226358        0.598544481425        0.773920877523
C       -3.071066308612        0.189527890079       -0.261259833547
C       -1.239342236576       -0.861623551265       -1.377953102530
C       -2.584463942565       -0.539494498317       -1.339147613009
P        2.234913010211       -0.096375996194        0.104058914977
N       -4.500284890058        0.534613730085       -0.215246737118
O        2.169610152788       -0.536501230655        1.642410318980
O        3.355293856172       -1.000359098582       -0.556778778889
O        0.912038295096       -0.853406048707       -0.435607405641
O       -4.898343966764        1.182968056601        0.741368256651
O       -5.206817398671        0.151592265992       -1.136060562486
S        2.424629758796        1.765895750078       -0.263513829516
H        4.083693395689       -0.278043644300        2.438113007827
H        2.992276843800        1.122314593557        2.602142213403
H        2.722705289365       -0.345454936859        3.587560808851
H        4.340604842384       -2.754481207108       -0.836751370938
H        3.253074823993       -2.756640524473        0.577214425197
H        2.575817913334       -2.862419493371       -1.070161693769
H       -0.823694980263       -1.421430300410       -2.204448479691
H       -3.256602182023       -0.839216300578       -2.129281829778
H       -2.655283538428        1.163765436719        1.595980838918
H       -0.238886013533        0.575158846127        1.538619626121
