# Supplementary material for: Implementation and Optimization of the Embedded Cluster Reference Interaction Site Model with Atomic Charges
Source: J Phys Chem A. 2022 Apr 8;126(15):2417–29. doi: 10.1021/acs.jpca.1c07904 (PMC9036516; doi:10.1021/acs.jpca.1c07904)
Supplement: Supplementary file 1 — jp1c07904_si_001.zip [file jp1c07904_si_001.zip › SI/geometries/geometries_all_conformers/MNSOL_0441pho/conf11.xyz]

26
0441pho H10C8N1O5P1S1 dimethyl4-nitrophenylthiophosphate m062x_mg3s_geom
C        2.230625311907        2.598909423029       -0.746788727164
C        2.193719563044       -2.000945366636        1.482448730686
C       -0.581492319712       -0.274877302650       -0.673730212582
C       -1.011796668413        0.337349079842        0.503523151684
C       -2.371215059109        0.417252944796        0.767328313002
C       -3.278192933032       -0.110970190874       -0.139986332001
C       -1.502478232266       -0.801792895319       -1.580602657720
C       -2.857115514524       -0.721359448948       -1.315625523092
P        2.097902860697       -0.002254891730       -0.249250375652
N       -4.717179469240       -0.022236954438        0.147939450783
O        1.903426787768        1.521515437071        0.151612300543
O        1.922973419395       -0.613411320030        1.205939468014
O        0.737283099218       -0.408467425221       -1.039525934599
O       -5.057675894970        0.533912630078        1.181914338403
O       -5.489746393075       -0.510307996832       -0.663912282534
S        3.625247298808       -0.498489520209       -1.284898226741
H        3.231415588866        2.459525055222       -1.153647696636
H        1.502243556699        2.650990369831       -1.557048140265
H        2.186960561969        3.507229408273       -0.151298024086
H        2.137610876260       -2.106054665356        2.562953831590
H        1.444391663909       -2.636772436193        1.008973742654
H        3.187926080740       -2.268665651326        1.126463977214
H       -1.136602328098       -1.269270108405       -2.484624383407
H       -3.587941308334       -1.123066265668       -2.001562162247
H       -2.733157602783        0.886080830106        1.670468659348
H       -0.301432945723        0.746377261587        1.205034714807
