# Supplementary material for: Implementation and Optimization of the Embedded Cluster Reference Interaction Site Model with Atomic Charges
Source: J Phys Chem A. 2022 Apr 8;126(15):2417–29. doi: 10.1021/acs.jpca.1c07904 (PMC9036516; doi:10.1021/acs.jpca.1c07904)
Supplement: Supplementary file 1 — jp1c07904_si_001.zip [file jp1c07904_si_001.zip › SI/geometries/geometries_all_conformers/MNSOL_0441pho/conf10.xyz]

26
0441pho H10C8N1O5P1S1 dimethyl4-nitrophenylthiophosphate m062x_mg3s_geom
C        2.225775950416       -2.002454717596        2.006076025860
C        3.665759046228       -1.098846935268       -1.990105941782
C       -0.453244039483       -0.484049067310       -0.433192281308
C       -0.901373426617        0.300848953618        0.627650042695
C       -2.237108830949        0.667174824151        0.683852169370
C       -3.103465197667        0.242112335211       -0.313568966002
C       -1.330485529490       -0.904579094766       -1.431127732631
C       -2.664501964813       -0.542458361699       -1.372963788895
P        2.196088823743       -0.213186141651        0.032294868613
N       -4.520612379851        0.628737941848       -0.246678253939
O        2.250531875768       -0.630902015032        1.557882592280
O        3.266853090584       -1.193200756442       -0.610754808147
O        0.843275130617       -0.925497741979       -0.542573923884
O       -4.878648847861        1.318213287104        0.696792743975
O       -5.259033530978        0.236275488612       -1.138436796191
S        2.351171572263        1.662037448187       -0.281004166254
H        1.345516463569       -2.516643638858        1.619152498579
H        3.129987599962       -2.516792899286        1.684083503685
H        2.183847785792       -1.961031028755        3.091457208047
H        4.523559185449       -1.757206950982       -2.102867872017
H        2.853957228876       -1.431444758547       -2.637918254958
H        3.943062876691       -0.073150486183       -2.232269428371
H       -0.953504379669       -1.512624516810       -2.242056381363
H       -3.364682417145       -0.854400302893       -2.133356363116
H       -2.612774538049        1.276525375626        1.492318482509
H       -0.217051547385        0.627243759700        1.397214823246
