# Supplementary material for: Implementation and Optimization of the Embedded Cluster Reference Interaction Site Model with Atomic Charges
Source: J Phys Chem A. 2022 Apr 8;126(15):2417–29. doi: 10.1021/acs.jpca.1c07904 (PMC9036516; doi:10.1021/acs.jpca.1c07904)
Supplement: Supplementary file 1 — jp1c07904_si_001.zip [file jp1c07904_si_001.zip › SI/geometries/geometries_all_conformers/mobley_766666/conf0.xyz]

6
solute.pdb
C       -0.247685694144        0.314104390621        0.597408854159
C        0.225021188995       -0.340034121374       -0.459936936252
Cl        0.759587975618       -1.978956480063       -0.296600930851
Cl        0.354781998997        0.328100412016       -2.037209594557
Cl       -0.807100756676        1.938962752912        0.560864442259
H       -0.301604712790       -0.164176954112        1.563474165242
