# Supplementary material for: Implementation and Optimization of the Embedded Cluster Reference Interaction Site Model with Atomic Charges
Source: J Phys Chem A. 2022 Apr 8;126(15):2417–29. doi: 10.1021/acs.jpca.1c07904 (PMC9036516; doi:10.1021/acs.jpca.1c07904)
Supplement: Supplementary file 1 — jp1c07904_si_001.zip [file jp1c07904_si_001.zip › SI/geometries/geometries_all_conformers/MNSOL_0422ftc/conf0.xyz]

5
0422ftc C1F1CL3 fluorotrichloromethane m062x_mg3s_geom
C       -0.000246757443       -0.000181616076        0.248922842583
Cl       -1.657047889155       -0.317239739953       -0.313354518918
Cl        0.553946891050        1.594026590731       -0.310541382704
Cl        1.103587769962       -1.276450451799       -0.311706956040
F       -0.001340014414       -0.000954782904        1.589880015078
