# Supplementary material for: Implementation and Optimization of the Embedded Cluster Reference Interaction Site Model with Atomic Charges
Source: J Phys Chem A. 2022 Apr 8;126(15):2417–29. doi: 10.1021/acs.jpca.1c07904 (PMC9036516; doi:10.1021/acs.jpca.1c07904)
Supplement: Supplementary file 1 — jp1c07904_si_001.zip [file jp1c07904_si_001.zip › SI/geometries/geometries_all_conformers/mobley_6896128/conf13.xyz]

26
solute.pdb
C        1.003791005422       -1.441981443084        0.166781844523
C        1.150901827104       -1.549728598096        1.684265708469
C        1.415370145472       -0.199311463149        2.354857839154
C        1.469012370181       -0.233421271959        3.888585257077
C        2.610857453328       -1.054808205707        4.514436700376
H        2.560632756059       -2.066191585397        4.095526712563
C        3.993541698709       -0.489192794505        4.168846416544
C        2.422086754401       -1.228914592146        6.036030077197
C        2.465905270505        0.049084536262        6.877611327634
H        0.815593511701       -2.417478612138       -0.287058239249
H        0.173846539457       -0.783809791674       -0.104025855792
H        1.909489065796       -1.033451751732       -0.289657298675
H        0.240625663999       -1.988453646773        2.108730335271
H        1.960214939881       -2.248525470162        1.916146993269
H        2.342224857302        0.226320691062        1.955774432243
H        0.621490919944        0.495589141892        2.058688550118
H        0.514654776009       -0.626476836832        4.259414418494
H        1.532826697066        0.797552415166        4.251674619475
H        4.783958018736       -1.063287946018        4.659139089137
H        4.185246843168       -0.522943748704        3.094905780714
H        4.093612721632        0.552314341181        4.484995751376
H        1.464830881092       -1.732787251335        6.207613500461
H        3.193732230085       -1.916129476812        6.399390425850
H        2.334059953295       -0.187815872861        7.935682568998
H        1.674711084594        0.748647369698        6.600591572252
H        3.420482015063        0.570101863822        6.778351472523
