# Supplementary material for: Implementation and Optimization of the Embedded Cluster Reference Interaction Site Model with Atomic Charges
Source: J Phys Chem A. 2022 Apr 8;126(15):2417–29. doi: 10.1021/acs.jpca.1c07904 (PMC9036516; doi:10.1021/acs.jpca.1c07904)
Supplement: Supplementary file 1 — jp1c07904_si_001.zip [file jp1c07904_si_001.zip › SI/geometries/geometries_all_conformers/mobley_6896128/conf5.xyz]

26
solute.pdb
C        1.011064526978       -1.394966713305        0.172431122596
C        1.187579836584       -1.547712731606        1.682785633925
C        1.386103159261       -0.209483468197        2.398963307655
C        1.464812690127       -0.300104040686        3.928437498640
C        2.644145315412       -1.093476808392        4.520604652663
H        2.608399048798       -2.113113075027        4.117236258836
C        3.994781845257       -0.480691013409        4.135540330287
C        2.479497366724       -1.206136224999        6.046521375760
C        3.462745977977       -2.149763983433        6.739788616945
H        0.870393363231       -2.362913629899       -0.313717744194
H        0.141619735287       -0.775362658315       -0.063052304007
H        1.885364814295       -0.920415743171       -0.281279870240
H        0.310436731792       -2.052606823542        2.103335061806
H        2.038822860693       -2.206581096985        1.878978739639
H        2.280043685610        0.283001712607        2.002302194307
H        0.549340167323        0.449597141817        2.141603705046
H        0.532140469834       -0.743749684921        4.295861527205
H        1.495480388382        0.716763789004        4.338120729965
H        4.828944773390       -1.055438825827        4.540917350641
H        4.128398450942       -0.441670198655        3.053162792771
H        4.077904244599        0.542142468801        4.516894411672
H        2.561230534097       -0.205041777346        6.486817362010
H        1.460246195948       -1.545732668200        6.258337165436
H        3.235724847893       -2.232989338714        7.804928335677
H        4.495071284735       -1.805624109223        6.654251236635
H        3.411507684828       -3.155130498378        6.312330508326
