# Supplementary material for: Implementation and Optimization of the Embedded Cluster Reference Interaction Site Model with Atomic Charges
Source: J Phys Chem A. 2022 Apr 8;126(15):2417–29. doi: 10.1021/acs.jpca.1c07904 (PMC9036516; doi:10.1021/acs.jpca.1c07904)
Supplement: Supplementary file 1 — jp1c07904_si_001.zip [file jp1c07904_si_001.zip › SI/geometries/geometries_all_conformers/mobley_6896128/conf0.xyz]

26
solute.pdb
C        0.031081611255        0.765908083870        0.427992135390
C        0.155826383266        0.705289113151        1.949661064913
C        1.366823958543       -0.099197086003        2.426873152860
C        1.488974201641       -0.157853092755        3.951184711229
C        2.629016612967       -1.036457925549        4.494320453462
H        2.519060565757       -2.033793135753        4.046268958830
C        4.007874197174       -0.493607343829        4.102822088358
C        2.490156095460       -1.200432185716        6.017956069150
C        3.438661267952       -2.217902549321        6.653212619033
H       -0.842595522512        1.345247035110        0.121394330678
H        0.911994533647        1.230945565496       -0.022638993171
H       -0.067918372810       -0.235095729965       -0.000414601320
H        0.219072686706        1.722835862614        2.350917671025
H       -0.755837136621        0.269626270716        2.373134116422
H        1.298126103941       -1.119798480953        2.030618892177
H        2.271628243748        0.335896341912        1.990741302069
H        0.542160061657       -0.530159598207        4.359084016073
H        1.606467601365        0.859991640514        4.344555627236
H        4.812257607960       -1.138280928499        4.460266337373
H        4.118184946165       -0.412988183566        3.020499635051
H        4.165141815110        0.502613927216        4.528941491485
H        2.631571039192       -0.222546534065        6.493834210197
H        1.459555384654       -1.496953158139        6.239289593865
H        3.226696575382       -2.334006580142        7.718424504145
H        4.484776085455       -1.920073256054        6.561463384607
H        3.331243452946       -3.201208072081        6.186597228862
