# Supplementary material for: Implementation and Optimization of the Embedded Cluster Reference Interaction Site Model with Atomic Charges
Source: J Phys Chem A. 2022 Apr 8;126(15):2417–29. doi: 10.1021/acs.jpca.1c07904 (PMC9036516; doi:10.1021/acs.jpca.1c07904)
Supplement: Supplementary file 1 — jp1c07904_si_001.zip [file jp1c07904_si_001.zip › SI/geometries/geometries_all_conformers/mobley_6896128/conf7.xyz]

26
solute.pdb
C        0.140400622844        1.015223333802        0.422760107713
C        0.194229039754        0.839093344283        1.939584618238
C        1.280604222591       -0.135461664093        2.399401545771
C        1.330737409269       -0.311879553089        3.918283860068
C        2.482646411986       -1.184678135276        4.445647685351
H        3.415775104117       -0.732821330976        4.085019040644
C        2.526971805521       -1.146422912535        5.977833572965
C        2.473522750892       -2.630560920311        3.907220390732
C        1.232807888949       -3.464260849911        4.236912047035
H       -0.643609299739        1.716825860658        0.129209072947
H        1.088981258971        1.396998015073        0.035596764711
H       -0.060761710279        0.064638886615       -0.078537628091
H        0.359643550355        1.812702384401        2.413870472677
H       -0.779350665444        0.489054635480        2.300348814002
H        1.115767644581       -1.102379279856        1.912490365204
H        2.255562852180        0.220078006533        2.043940958729
H        0.373656054668       -0.714801110051        4.269108220299
H        1.419791597203        0.677971606243        4.380450819173
H        3.355866858505       -1.743825788346        6.365903547316
H        2.656570534211       -0.123220354520        6.338533376855
H        1.604201108397       -1.531869495845        6.418589275414
H        2.606777342800       -2.608289843460        2.821810480326
H        3.357718517960       -3.141441195375        4.302986020608
H        1.333755820111       -4.473926558992        3.832940017025
H        0.325129659459       -3.032953205659        3.809257616627
H        1.078503620139       -3.558993874793        5.313838937661
