# Supplementary material for: Implementation and Optimization of the Embedded Cluster Reference Interaction Site Model with Atomic Charges
Source: J Phys Chem A. 2022 Apr 8;126(15):2417–29. doi: 10.1021/acs.jpca.1c07904 (PMC9036516; doi:10.1021/acs.jpca.1c07904)
Supplement: Supplementary file 1 — jp1c07904_si_001.zip [file jp1c07904_si_001.zip › SI/geometries/geometries_all_conformers/mobley_6896128/conf12.xyz]

26
solute.pdb
C        2.562618491720        0.831492253605        0.305489990427
C        2.662858637050        0.561862514989        1.806517280504
C        1.430783835227       -0.152053617659        2.368474694648
C        1.434954300291       -0.348635537940        3.890277938090
C        2.538165430046       -1.247345905764        4.481159154193
H        3.509383519995       -0.868071988953        4.140124491063
C        2.517115497695       -1.147389396799        6.010881956523
C        2.412987554986       -2.702986761593        4.000642474864
C        3.571979895073       -3.616998421964        4.402414825144
H        3.452886234630        1.341079744866       -0.069660248494
H        2.452506787840       -0.099897011773       -0.256543189895
H        1.697982432882        1.459198834660        0.073700236754
H        3.561069951444       -0.030703103720        2.004467522624
H        2.801880234481        1.509697705492        2.338960123264
H        0.541606875594        0.432310379736        2.106279880888
H        1.308756428357       -1.114045140359        1.859971555826
H        0.462766362928       -0.754384550481        4.195364430264
H        1.507654545006        0.638010874635        4.362314542346
H        3.325040377992       -1.717576993542        6.471794559513
H        2.622097895691       -0.109416658865        6.335359431571
H        1.571244272528       -1.525221402424        6.411889358840
H        1.470937982421       -3.117851230603        4.379574291935
H        2.329889983889       -2.714596616215        2.910648622409
H        3.450646304999       -4.611974783600        3.968418204215
H        3.644081620919       -3.741060944201        5.484338507220
H        4.527504546317       -3.218342241529        4.050039365266
