# Supplementary material for: Implementation and Optimization of the Embedded Cluster Reference Interaction Site Model with Atomic Charges
Source: J Phys Chem A. 2022 Apr 8;126(15):2417–29. doi: 10.1021/acs.jpca.1c07904 (PMC9036516; doi:10.1021/acs.jpca.1c07904)
Supplement: Supplementary file 1 — jp1c07904_si_001.zip [file jp1c07904_si_001.zip › SI/geometries/geometries_all_conformers/mobley_6896128/conf14.xyz]

26
solute.pdb
C       -0.170414041059       -2.264864688463        2.095153526085
C        1.114167416479       -1.524870703931        1.719248713209
C        1.313546293957       -0.187741331563        2.446160810222
C        1.443520475254       -0.264421826131        3.974497982424
C        2.622680352495       -1.083763730602        4.529875203420
H        2.540954266376       -2.107980487959        4.144320740035
C        3.974039381658       -0.518278491212        4.079858396217
C        2.519038348097       -1.169630561104        6.062989193669
C        3.501233579474       -2.133370755744        6.729662407592
H       -0.289271239084       -3.171853235811        1.498288774079
H       -0.178482031555       -2.562787503049        3.145742779494
H       -1.049938538147       -1.637813617730        1.923653916489
H        1.974585123980       -2.177825404889        1.896503202213
H        1.107600175511       -1.329276867587        0.642289261681
H        2.192214455725        0.311763588083        2.027820356429
H        0.464456004536        0.464414713474        2.211967245719
H        0.515753199963       -0.667845792311        4.392711298627
H        1.522030632700        0.758091195760        4.363110314509
H        4.806774885163       -1.111145419897        4.461271406789
H        4.064258081154       -0.500829330651        2.992585746283
H        4.102547678794        0.507625910176        4.439896945034
H        2.649685448494       -0.165367113478        6.483720948548
H        1.499661499453       -1.474077146646        6.322488183574
H        3.317130220855       -2.193631959683        7.804619585957
H        4.539095747113       -1.823057009394        6.595450420181
H        3.401132582614       -3.142862429658        6.321012641521
