# Supplementary material for: Implementation and Optimization of the Embedded Cluster Reference Interaction Site Model with Atomic Charges
Source: J Phys Chem A. 2022 Apr 8;126(15):2417–29. doi: 10.1021/acs.jpca.1c07904 (PMC9036516; doi:10.1021/acs.jpca.1c07904)
Supplement: Supplementary file 1 — jp1c07904_si_001.zip [file jp1c07904_si_001.zip › SI/geometries/geometries_all_conformers/mobley_6896128/conf2.xyz]

26
solute.pdb
C        0.086816073896        0.825992048789        0.391883803718
C        0.183015191293        0.769784934683        1.915775307998
C        1.339665172417       -0.096570646725        2.418605723115
C        1.435338723327       -0.148930562743        3.945682480010
C        2.522663995553       -1.081619527986        4.506065825133
H        2.378146700218       -2.071873653776        4.052474063189
C        3.931810738467       -0.600482954143        4.142270464328
C        2.403327612365       -1.253626910357        6.031351041782
C        1.156570687175       -1.997503126017        6.511538421892
H       -0.749029485907        1.449517732564        0.066969035163
H        0.998961859073        1.239388539036       -0.046835421544
H       -0.059235775660       -0.171337835945       -0.031724046533
H        0.295568984403        1.785304602381        2.311404691210
H       -0.758240048839        0.388187067113        2.326591892616
H        1.219857853395       -1.115295429126        2.029897612058
H        2.274095100918        0.282782376989        1.993107055285
H        0.461046015353       -0.459297172150        4.334913064909
H        1.607511968741        0.863463007559        4.333413495846
H        4.690292283604       -1.284287716772        4.530761881403
H        4.076745194042       -0.528733004663        3.063358494650
H        4.126846320804        0.387687543228        4.570833587430
H        3.287779808700       -1.793558668850        6.385195523147
H        2.446573518346       -0.264968813660        6.504007502498
H        1.181425770449       -2.137309113502        7.594558333094
H        1.089384971337       -2.988022749206        6.052853934685
H        0.236160766530       -1.460289966721        6.275646232917
