# Supplementary material for: Implementation and Optimization of the Embedded Cluster Reference Interaction Site Model with Atomic Charges
Source: J Phys Chem A. 2022 Apr 8;126(15):2417–29. doi: 10.1021/acs.jpca.1c07904 (PMC9036516; doi:10.1021/acs.jpca.1c07904)
Supplement: Supplementary file 1 — jp1c07904_si_001.zip [file jp1c07904_si_001.zip › SI/geometries/geometries_all_conformers/mobley_6896128/conf3.xyz]

26
solute.pdb
C        0.050355127952        0.767531523309        0.369234630236
C        0.162644905553        0.744540658857        1.892912264443
C        1.334272429654       -0.097659668238        2.401653143141
C        1.446716475351       -0.118877764715        3.928027508796
C        2.556928837605       -1.026388504740        4.485504801378
H        2.432250031968       -2.009647045641        4.013668179836
C        3.960697937130       -0.525482997731        4.124155141185
C        2.402752075908       -1.263345784693        6.001805847167
C        2.529571665525       -0.026998538390        6.895420569469
H       -0.795544144573        1.375060715853        0.039995703018
H        0.953429793207        1.181386016307       -0.087399844433
H       -0.089006885903       -0.239983998655       -0.031812638299
H        0.267193654353        1.769396992061        2.265946216285
H       -0.769698943902        0.360599275327        2.321429284864
H        1.224390856764       -1.124986776898        2.033240550952
H        2.260818587095        0.285328572171        1.961624304687
H        0.486597511547       -0.449799516011        4.341660232886
H        1.594444868906        0.905613489155        4.287863993055
H        4.729379971695       -1.170033835514        4.558182671604
H        4.117146123504       -0.513192735678        3.044279589417
H        4.132219314717        0.489734458545        4.491194677236
H        1.427460966962       -1.729070120227        6.179251327023
H        3.150445826687       -2.001310591669        6.311675969750
H        2.413989256850       -0.302618943198        7.945968082885
H        1.765278312480        0.719301555958        6.668986046186
H        3.504765442963        0.453203564452        6.791131747231
