# Supplementary material for: Implementation and Optimization of the Embedded Cluster Reference Interaction Site Model with Atomic Charges
Source: J Phys Chem A. 2022 Apr 8;126(15):2417–29. doi: 10.1021/acs.jpca.1c07904 (PMC9036516; doi:10.1021/acs.jpca.1c07904)
Supplement: Supplementary file 1 — jp1c07904_si_001.zip [file jp1c07904_si_001.zip › SI/geometries/geometries_all_conformers/mobley_6896128/conf4.xyz]

26
solute.pdb
C        0.175252039884        1.013037744358        0.433826647464
C        0.178895052773        0.767883065153        1.941973566051
C        1.315636942775       -0.145946418069        2.404953011344
C        1.318317223281       -0.386717806667        3.916452424226
C        2.488749085877       -1.226980279148        4.458340836382
H        3.416975619500       -0.796902064697        4.057544712305
C        2.546650768708       -1.122206165331        5.986671014388
C        2.414446909544       -2.690577676636        3.989261963735
C        3.648516731927       -3.535186218144        4.311364560487
H       -0.646236720274        1.669089191410        0.137629596570
H        1.107734213871        1.481337534212        0.107466753964
H        0.066805695991        0.075906647483       -0.118781007199
H        0.250840545547        1.726688110831        2.467120698211
H       -0.779545043271        0.330257046136        2.242333198476
H        1.242244798409       -1.096812051275        1.867748608943
H        2.274643201615        0.296914136813        2.109430373862
H        0.373650835904       -0.861058635741        4.211758533810
H        1.332886327765        0.587460651912        4.418463335761
H        3.401411571109       -1.656610227939        6.404034571052
H        2.624975655236       -0.079706763309        6.304008114789
H        1.640759821918       -1.538582469771        6.438521101946
H        1.526284259644       -3.155599469785        4.434318485750
H        2.257258654870       -2.712252860558        2.907915488933
H        3.551526134466       -4.539837029777        3.893838938824
H        3.805809124128       -3.643964515165        5.385929553906
H        4.552110548803       -3.088233476296        3.887374916021
