# Supplementary material for: Implementation and Optimization of the Embedded Cluster Reference Interaction Site Model with Atomic Charges
Source: J Phys Chem A. 2022 Apr 8;126(15):2417–29. doi: 10.1021/acs.jpca.1c07904 (PMC9036516; doi:10.1021/acs.jpca.1c07904)
Supplement: Supplementary file 1 — jp1c07904_si_001.zip [file jp1c07904_si_001.zip › SI/geometries/geometries_all_conformers/mobley_6896128/conf9.xyz]

26
solute.pdb
C        1.041723077983       -1.382148637798        0.149919279025
C        1.161650669504       -1.520540333501        1.667221560832
C        1.422857895012       -0.185593672871        2.369366864055
C        1.443682915348       -0.254420486880        3.902513113370
C        2.556105403397       -1.105459826831        4.541538105844
H        2.478215601122       -2.127184454861        4.149626443690
C        3.950991961578       -0.574354863851        4.194162260408
C        2.392854846560       -1.195427361450        6.070046398964
C        1.156547829879       -1.954165900050        6.554248871285
H        0.855815503146       -2.347393154740       -0.326304248799
H        0.220445019483       -0.713684264195       -0.122080021016
H        1.957577288519       -0.970337090478       -0.282648720661
H        0.241673742659       -1.962013578208        2.067115839418
H        1.962780410552       -2.228507081217        1.900009135045
H        2.359587647102        0.241092995936        1.996201843661
H        0.639294086594        0.520977718571        2.073274884201
H        0.470765834814       -0.628045933728        4.236119451575
H        1.527650875642        0.765397760253        4.297876907508
H        4.727919695533       -1.186996719984        4.657523684596
H        4.135056604388       -0.570649156559        3.118550139148
H        4.078187809610        0.450995975149        4.555526549863
H        3.282839396863       -1.683629806460        6.480494013975
H        2.387674963901       -0.180914039082        6.486572539059
H        1.157028614121       -2.041023966046        7.643052164499
H        1.131167879221       -2.967120155732        6.142868463727
H        0.227204427469       -1.457853965386        6.269504476728
