# Supplementary material for: Implementation and Optimization of the Embedded Cluster Reference Interaction Site Model with Atomic Charges
Source: J Phys Chem A. 2022 Apr 8;126(15):2417–29. doi: 10.1021/acs.jpca.1c07904 (PMC9036516; doi:10.1021/acs.jpca.1c07904)
Supplement: Supplementary file 1 — jp1c07904_si_001.zip [file jp1c07904_si_001.zip › SI/geometries/geometries_all_conformers/mobley_6896128/conf6.xyz]

26
solute.pdb
C       -0.001044570518        0.943974666148        0.455062825177
C        0.138011002398        0.764778710799        1.966061722681
C        1.322740545436       -0.117724886658        2.365995738171
C        1.450925858575       -0.289167224786        3.882680222131
C        2.613449761421       -1.169199287727        4.384944829673
H        2.538969128643       -1.167447290654        5.480338542596
C        2.474415242288       -2.626106908780        3.926071605017
C        3.987624525861       -0.572301367842        4.033508864560
C        5.165450275744       -1.211669168945        4.770404692709
H       -0.854767968765        1.577579682332        0.204570522763
H        0.892329841098        1.407627624608        0.028150641834
H       -0.143738332582       -0.017521026217       -0.045467308857
H        0.243528307263        1.746308486075        2.441328635095
H       -0.784817814084        0.332374677372        2.368334096371
H        1.211376876921       -1.095862999413        1.886408501571
H        2.241000030656        0.318762436539        1.959335365476
H        0.512934261500       -0.706546125897        4.267169683863
H        1.548005544840        0.702667315200        4.339526134447
H        3.203687636591       -3.272714788941        4.416845914920
H        1.481378604625       -3.017009458325        4.162073001214
H        2.622736807793       -2.724295505372        2.847685510310
H        4.155463261430       -0.648720042252        2.954193291979
H        3.969305120625        0.498798575146        4.262973013995
H        6.100975967119       -0.703309065107        4.526631309673
H        5.289844909316       -2.264198144560        4.508323811991
H        5.030515175807       -1.153478882745        5.854148830639
