# Supplementary material for: Implementation and Optimization of the Embedded Cluster Reference Interaction Site Model with Atomic Charges
Source: J Phys Chem A. 2022 Apr 8;126(15):2417–29. doi: 10.1021/acs.jpca.1c07904 (PMC9036516; doi:10.1021/acs.jpca.1c07904)
Supplement: Supplementary file 1 — jp1c07904_si_001.zip [file jp1c07904_si_001.zip › SI/geometries/geometries_all_conformers/mobley_6896128/conf11.xyz]

26
solute.pdb
C       -1.260198060908        0.139292420326        2.340397689320
C        0.119516837496        0.687403853422        1.972273665622
C        1.300277676650       -0.158263846349        2.468043295470
C        1.463089967146       -0.187001201630        3.990425766132
C        2.624146052354       -1.052635125333        4.512032244048
H        2.513202421962       -2.053257316615        4.071649153915
C        3.989374750746       -0.499756903332        4.088038836795
C        2.521182477878       -1.210193795681        6.039292580783
C        3.496110640219       -2.211955025115        6.658921836581
H       -2.053260223854        0.754330569380        1.909318796231
H       -1.390338496057       -0.879405993402        1.964158678779
H       -1.417487840272        0.115593794211        3.420487691387
H        0.185591253516        0.770215756253        0.882875567516
H        0.221570207706        1.707710543905        2.358840531218
H        1.184630746124       -1.184908949135        2.098893411366
H        2.213880818324        0.228671188924        2.008542224235
H        0.536961240331       -0.555161221540        4.442308441448
H        1.592269472766        0.839506424982        4.357723495789
H        4.806473673262       -1.138662077844        4.426544043147
H        4.074694821312       -0.418135247132        3.003545055136
H        4.149297997656        0.497443496473        4.510763043810
H        2.660407608923       -0.228007164017        6.506916746709
H        1.499697493419       -1.518671408964        6.284880633936
H        3.307246458563       -2.326491720065        7.728616965456
H        4.536022534627       -1.900570685207        6.544858818730
H        3.392439470112       -3.198490366514        6.198350786442
