# Supplementary material for: Implementation and Optimization of the Embedded Cluster Reference Interaction Site Model with Atomic Charges
Source: J Phys Chem A. 2022 Apr 8;126(15):2417–29. doi: 10.1021/acs.jpca.1c07904 (PMC9036516; doi:10.1021/acs.jpca.1c07904)
Supplement: Supplementary file 1 — jp1c07904_si_001.zip [file jp1c07904_si_001.zip › SI/geometries/geometries_all_conformers/mobley_6896128/conf8.xyz]

26
solute.pdb
C        0.047156998178        0.912469975088        0.420739112127
C        0.106988117477        0.710683737576        1.934085086039
C        1.328987757726       -0.089186792420        2.391596886602
C        1.379942366884       -0.279844915256        3.910311796946
C        2.559554826475       -1.106415347476        4.463030565685
H        2.447574905361       -1.098508666335        5.555193447958
C        2.495894467460       -2.571518303848        4.015802030015
C        3.943576031756       -0.508723592903        4.155043045006
C        4.175151589094        0.901823382253        4.697060421760
H       -0.835556572542        1.485767259565        0.128809582910
H        0.926949259158        1.451195374837        0.058585850344
H        0.008780781502       -0.045664428420       -0.104540478391
H        0.107932107418        1.686593550806        2.432174739600
H       -0.802855163156        0.201255599873        2.270273584303
H        1.321329721190       -1.062787673270        1.890377069802
H        2.234107994712        0.422401773249        2.046987389306
H        0.450480093633       -0.762448317790        4.233948822587
H        1.380274475135        0.705675815455        4.386961071226
H        3.258933258883       -3.166732038208        4.523169310348
H        1.522843491314       -3.014338923047        4.243358342952
H        2.664826440304       -2.674120463845        2.941049984245
H        4.700116470213       -1.177560464039        4.578742401689
H        4.114028286885       -0.518226307420        3.073323843439
H        5.202969076376        1.224462091044        4.516974009519
H        4.000171382011        0.943827573010        5.775738312081
H        3.516641836554        1.635520101519        4.227603771903
