# Supplementary material for: Implementation and Optimization of the Embedded Cluster Reference Interaction Site Model with Atomic Charges
Source: J Phys Chem A. 2022 Apr 8;126(15):2417–29. doi: 10.1021/acs.jpca.1c07904 (PMC9036516; doi:10.1021/acs.jpca.1c07904)
Supplement: Supplementary file 1 — jp1c07904_si_001.zip [file jp1c07904_si_001.zip › SI/geometries/geometries_all_conformers/mobley_6896128/conf10.xyz]

26
solute.pdb
C        0.126320367029        2.188815170687        2.345459012400
C        0.123374264855        0.695862179124        2.013325760325
C        1.364639637339       -0.066344276920        2.494444570720
C        1.500473820420       -0.152017941361        4.017827346200
C        2.635271106440       -1.058741170305        4.525493264848
H        2.503545905928       -2.044795437690        4.058732149673
C        4.015924946858       -0.528171443370        4.123569190618
C        2.517661536999       -1.252165480193        6.047472346209
C        3.458230613731       -2.298751092577        6.645393933671
H       -0.753604297652        2.684792949118        1.929656451440
H        0.123472745799        2.367266155531        3.422673126658
H        1.010461889932        2.681208790771        1.930699956705
H       -0.772067723266        0.229776739130        2.439732512679
H        0.039242169624        0.575445450115        0.928587677229
H        1.328815132515       -1.083901766628        2.088895141194
H        2.253962103828        0.403051099022        2.061446380452
H        0.553193657588       -0.523532804381        4.426539848898
H        1.639382655447        0.850294043183        4.438718819382
H        4.815940052543       -1.191563997939        4.456014622755
H        4.110708649012       -0.427443293121        3.041420937547
H        4.194416120968        0.456921490535        4.566795019277
H        2.683760114533       -0.287159255313        6.541251748003
H        1.485692785259       -1.535561809996        6.279204176697
H        3.260658128091       -2.435016266978        7.710982511907
H        4.507754397698       -2.016238696642        6.543914248056
H        3.327169218483       -3.269529333803        6.159049246459
