# Supplementary material for: Implementation and Optimization of the Embedded Cluster Reference Interaction Site Model with Atomic Charges
Source: J Phys Chem A. 2022 Apr 8;126(15):2417–29. doi: 10.1021/acs.jpca.1c07904 (PMC9036516; doi:10.1021/acs.jpca.1c07904)
Supplement: Supplementary file 1 — jp1c07904_si_001.zip [file jp1c07904_si_001.zip › SI/geometries/geometries_all_conformers/mobley_6896128/conf16.xyz]

26
solute.pdb
C        2.557079538514        0.764918417849        0.292048714459
C        2.674694081247        0.529385335006        1.797556407009
C        1.417807675602       -0.100392572553        2.403304318298
C        1.447274120335       -0.268387041572        3.927814826584
C        2.521724127424       -1.211782352265        4.499666478377
H        3.500624600399       -0.820239292338        4.200172264658
C        2.485830342493       -1.185617411122        6.032471126459
C        2.449363323638       -2.649920855315        3.946505307435
C        1.146435236085       -3.408960850265        4.209664148616
H        3.465114849078        1.215715452225       -0.114476774501
H        2.385363351327       -0.173550910297       -0.242104866085
H        1.722482079171        1.432182555182        0.060586165773
H        3.543397240004       -0.106280351320        1.993813957016
H        2.876155931578        1.481814774498        2.300995063630
H        0.557095903289        0.527563483888        2.146867826798
H        1.231639069418       -1.066134260019        1.921005036813
H        0.461720532827       -0.608500728796        4.263227736320
H        1.587646363031        0.718854152148        4.383319716992
H        3.254313799819       -1.835744163023        6.458496255288
H        2.659638736116       -0.174513538017        6.408473452527
H        1.518570039712       -1.514675239783        6.420425455907
H        2.633365884439       -2.627792159755        2.868213790587
H        3.282064650578       -3.217175064326        4.375843941234
H        1.204077207926       -4.418966814812        3.797888739477
H        0.287172429565       -2.918463310768        3.747363865542
H        0.938048886386       -3.504837254450        5.277257044786
