# Supplementary material for: Implementation and Optimization of the Embedded Cluster Reference Interaction Site Model with Atomic Charges
Source: J Phys Chem A. 2022 Apr 8;126(15):2417–29. doi: 10.1021/acs.jpca.1c07904 (PMC9036516; doi:10.1021/acs.jpca.1c07904)
Supplement: Supplementary file 1 — jp1c07904_si_001.zip [file jp1c07904_si_001.zip › SI/geometries/geometries_all_conformers/mobley_1896013/conf0.xyz]

20
solute.pdb
C        0.334756391019       -0.724695199501       -0.728842125366
C        0.393874903333       -2.128999927222       -0.141453342329
H        1.045515687460       -2.123454823687        0.743192309194
C        0.989674977434       -3.088328334756       -1.161184568281
H        0.311547451283       -3.162707310366       -2.019259317746
C        2.336800379769       -2.566040048534       -1.642296900973
H        3.016114336739       -2.523878886628       -0.782135575128
C        2.199103105078       -1.129084409088       -2.171963288283
H        3.188915625004       -0.691574537945       -2.348084627879
O        1.626871304593       -0.300954488547       -1.180159828075
O        1.447744708659       -1.154115472047       -3.358618522888
O        2.819445143273       -3.491642056203       -2.607744269283
O        1.118314108135       -4.357506446998       -0.527105223121
O       -0.925196086934       -2.501713001464        0.223088922622
H        0.030334289741       -0.005247085519        0.029276721762
H       -0.390098235997       -0.700327572719       -1.547266400851
H        1.429561394433       -0.261152415386       -3.723182212674
H        3.739100878408       -3.294975489272       -2.815143872248
H        1.535417005622       -4.956774667492       -1.157961812326
H       -0.903797367051       -3.436827826627        0.461843933875
