# Supplementary material for: Implementation and Optimization of the Embedded Cluster Reference Interaction Site Model with Atomic Charges
Source: J Phys Chem A. 2022 Apr 8;126(15):2417–29. doi: 10.1021/acs.jpca.1c07904 (PMC9036516; doi:10.1021/acs.jpca.1c07904)
Supplement: Supplementary file 1 — jp1c07904_si_001.zip [file jp1c07904_si_001.zip › SI/geometries/geometries_all_conformers/mobley_7768165/conf0.xyz]

8
solute.pdb
C       -0.261157237860        0.531555931904        0.481229130703
C        0.235435615910       -0.548005278481       -0.447882343456
Br        1.356154122561        0.265639435473       -1.854052676144
Cl       -1.288101301286       -0.222767648635        1.767876830676
H        0.555165710765        1.040484356054        0.986402920313
H       -0.883582091223        1.257486393782       -0.034720804574
H       -0.577233513762       -1.053486712727       -0.960480022466
H        0.864318694895       -1.270906477370        0.062626964948
