# Supplementary material for: Implementation and Optimization of the Embedded Cluster Reference Interaction Site Model with Atomic Charges
Source: J Phys Chem A. 2022 Apr 8;126(15):2417–29. doi: 10.1021/acs.jpca.1c07904 (PMC9036516; doi:10.1021/acs.jpca.1c07904)
Supplement: Supplementary file 1 — jp1c07904_si_001.zip [file jp1c07904_si_001.zip › SI/geometries/geometries_all_conformers/mobley_7768165/conf2.xyz]

8
solute.pdb
C       -0.262864471026        0.535041652450        0.478368221662
C        0.235017934052       -0.527681090076       -0.468763521263
Br        1.478008009655        0.161839423072       -1.828718507396
Cl       -1.382118859631        1.707389139608       -0.302099710248
H       -0.828347181131        0.059315172490        1.280384509762
H        0.554071220011        1.109923562913        0.907406168017
H       -0.576677628108       -0.999989381009       -1.014086877110
H        0.797110976178       -1.278638479448        0.083209716577
