# Supplementary material for: Implementation and Optimization of the Embedded Cluster Reference Interaction Site Model with Atomic Charges
Source: J Phys Chem A. 2022 Apr 8;126(15):2417–29. doi: 10.1021/acs.jpca.1c07904 (PMC9036516; doi:10.1021/acs.jpca.1c07904)
Supplement: Supplementary file 1 — jp1c07904_si_001.zip [file jp1c07904_si_001.zip › SI/geometries/geometries_all_conformers/mobley_2689721/conf0.xyz]

18
solute.pdb
C        0.326846890392        0.228746783095       -1.426279266259
C       -1.016093577035       -0.380059978237       -1.008233425688
C       -1.424654740764        0.068243772186        0.399235055406
C       -0.326733733306       -0.228636264130        1.426507839857
C        1.016194657872        0.380167788029        1.008460601350
C        1.424773023358       -0.068128339421       -0.399023960899
H        0.213096324623        1.314987655823       -1.526731534185
H        0.620445189757       -0.144102308437       -2.411764079815
H       -1.793155014606       -0.113374622927       -1.730344052548
H       -0.936389870750       -1.473769886579       -1.027924278137
H       -1.624838249977        1.146556128417        0.388854548564
H       -2.359433618870       -0.417182988534        0.694088816200
H       -0.620346441848        0.144207674549        2.411990593625
H       -0.212989777929       -1.314878761913        1.526955247218
H        0.936499915195        1.473877470676        1.028151252553
H        1.793264566945        0.113473953649        1.730557441667
H        2.359548796164        0.417310660514       -0.693861907132
H        1.624965660779       -1.146438736760       -0.388638891775
