# Supplementary material for: Implementation and Optimization of the Embedded Cluster Reference Interaction Site Model with Atomic Charges
Source: J Phys Chem A. 2022 Apr 8;126(15):2417–29. doi: 10.1021/acs.jpca.1c07904 (PMC9036516; doi:10.1021/acs.jpca.1c07904)
Supplement: Supplementary file 1 — jp1c07904_si_001.zip [file jp1c07904_si_001.zip › SI/geometries/geometries_all_conformers/mobley_6733657/conf0.xyz]

24
solute.pdb
C       -0.305987153445       -1.456910025818        2.515514832437
C       -1.255125927251       -0.304189015951        2.204336797347
H       -2.280379391523       -0.643030827437        2.343700293534
C       -1.145595703910        0.030646163027        0.682392486898
H       -2.167361773759        0.158081128825        0.330624020677
C       -0.475553408201       -1.245813738339        0.024601676349
H       -1.168578242667       -1.744595308759       -0.649880109306
C       -0.239609134179       -2.238592209586        1.207447086880
H       -1.080036733613       -2.929455671092        1.165435481733
Cl        1.190884597087       -3.328369442814        1.159335747375
C        0.608994815717       -0.605454100436       -0.932567512270
C       -0.264435052761        0.066945856251       -2.003117846678
C       -0.827483084252        1.139319297587       -1.450543474240
C       -0.348715306556        1.218874757085        0.007371742459
C        1.101890944516        0.679385938380       -0.195802583848
Cl        2.030112783230        0.402542904161        1.287284759789
Cl        2.109454899155        1.740351385668       -1.228404879570
Cl       -0.485132149016        2.825584884392        0.716684672064
Cl       -2.007005830725        2.168648100331       -2.118325897820
Cl       -0.555178091232       -0.596696515133       -3.543159163566
Cl        1.865009602785       -1.651349980588       -1.589681669660
Cl       -1.095697296489        1.026807160896        3.404027448698
H       -0.681336704725       -2.074352358153        3.331233872584
H        0.672863341814       -1.089378382498        2.799492218135
