# Supplementary material for: Implementation and Optimization of the Embedded Cluster Reference Interaction Site Model with Atomic Charges
Source: J Phys Chem A. 2022 Apr 8;126(15):2417–29. doi: 10.1021/acs.jpca.1c07904 (PMC9036516; doi:10.1021/acs.jpca.1c07904)
Supplement: Supplementary file 1 — jp1c07904_si_001.zip [file jp1c07904_si_001.zip › SI/geometries/geometries_all_conformers/MNSOL_test3015/conf0.xyz]

19
test3015 H8C8O3 3-methoxybenzoicacid m062x_mg3s_geom
C       -2.436469058218        0.100538509301       -0.000001093898
C       -0.994815853407       -0.263779363329       -0.000001053078
C        1.683413994829       -1.025849301194        0.000000073980
C        0.001547382964        0.705750666203       -0.000001031081
C        0.674177911027       -1.988566309442       -0.000000004199
C        1.345409128599        0.327366239454       -0.000000443450
C       -0.659501877026       -1.622171635381       -0.000000553340
O       -3.348378728543       -0.690247962936        0.000000596600
O       -2.650585475406        1.439231276417        0.000000525101
O        2.245548741328        1.347976098983       -0.000000342662
C        3.629752828616        1.036467645307        0.000000270329
H       -0.245359768350        1.757565789460       -0.000001429567
H        2.717290155319       -1.339901445876        0.000000524219
H        0.946142327424       -3.036744260568        0.000000570947
H       -1.449043105553       -2.360214671749       -0.000000286233
H       -3.612325006338        1.562351262367        0.000002408815
H        4.150471273384        1.991416974343        0.000000127412
H        3.912862252584        0.470605560887        0.892907970816
H        3.912862876766        0.470604927753       -0.892906830714
