# Supplementary material for: Implementation and Optimization of the Embedded Cluster Reference Interaction Site Model with Atomic Charges
Source: J Phys Chem A. 2022 Apr 8;126(15):2417–29. doi: 10.1021/acs.jpca.1c07904 (PMC9036516; doi:10.1021/acs.jpca.1c07904)
Supplement: Supplementary file 1 — jp1c07904_si_001.zip [file jp1c07904_si_001.zip › SI/geometries/geometries_all_conformers/mobley_5072416/conf0.xyz]

18
solute.pdb
C        1.478065456936       -2.223923702751       -2.158420447124
O        1.709769920884       -0.988142532525       -1.483132688962
C        1.744199176134       -1.063163134103       -0.101945975897
C        2.792216313679       -1.673447177869        0.570609458807
C        2.824837797116       -1.686751495273        1.961823347508
C        1.799497378322       -1.070948731597        2.671039936706
C        0.753873940228       -0.449318365114        2.001208871165
C        0.704058690652       -0.435599065861        0.603747183147
N       -0.355608907820        0.132281620508       -0.095120323354
H        1.456823029538       -1.996686825765       -3.223402470916
H        0.521307906257       -2.660985568980       -1.856793682490
H        2.277964506378       -2.942855451393       -1.960923451409
H        3.591540836716       -2.125149560960       -0.004433316226
H        3.645675650921       -2.163428368710        2.481535777600
H        1.813503389862       -1.067990105996        3.753981556304
H       -0.043073094951        0.027261149047        2.561464883575
H       -0.137883748145        0.364127746989       -1.052369598513
H       -0.852768242708        0.862719570353        0.389130940079
