# Supplementary material for: Implementation and Optimization of the Embedded Cluster Reference Interaction Site Model with Atomic Charges
Source: J Phys Chem A. 2022 Apr 8;126(15):2417–29. doi: 10.1021/acs.jpca.1c07904 (PMC9036516; doi:10.1021/acs.jpca.1c07904)
Supplement: Supplementary file 1 — jp1c07904_si_001.zip [file jp1c07904_si_001.zip › SI/geometries/geometries_all_conformers/mobley_7326706/conf1.xyz]

29
solute.pdb
C        2.622455374986        1.518484810559       -1.245630425762
C        1.982694954532        0.778564022279       -2.398095046619
O        0.942332281190       -0.077228143755       -1.854889034447
P        0.057806596658       -1.064354877811       -2.709758280105
S       -1.212394983793       -2.081984587360       -1.715001888947
O        1.125860019887       -1.830535999746       -3.598415583557
C        1.016778143537       -3.223200368829       -4.007782987474
C        2.334271316216       -3.626809901782       -4.627839368987
O       -0.577568014784        0.050618884355       -3.749889781502
C       -1.461755225527       -0.181847035491       -4.739647243426
C       -2.277318884559        0.873814939189       -5.171647612227
C       -3.164510829097        0.630874801493       -6.203811789754
C       -3.227592826468       -0.634676603557       -6.777786772585
C       -2.371470665454       -1.614895686889       -6.277043810861
N       -1.523676063784       -1.375070642056       -5.296096848119
Cl       -2.370124558711       -3.222376266074       -6.932508142145
Cl       -4.342519972862       -0.935169730176       -8.065520572660
Cl       -2.183791870840        2.438831178239       -4.440534093232
H        3.409590130218        2.174250143754       -1.624313544405
H        1.886925421580        2.128757644103       -0.720346161542
H        3.066125098006        0.820808572778       -0.534343117299
H        2.705035733908        0.153320160669       -2.925203806498
H        1.524686511693        1.466712242033       -3.110538473784
H        0.781248926875       -3.819360243444       -3.126067381750
H        0.192881466147       -3.302313427373       -4.715485352461
H        2.277477935339       -4.669426591806       -4.948302289511
H        2.561370777148       -3.013133064691       -5.501021783848
H        3.152393816589       -3.532157682942       -3.911934169751
H       -3.811110608628        1.419603454328       -6.561344636742
