# Supplementary material for: Implementation and Optimization of the Embedded Cluster Reference Interaction Site Model with Atomic Charges
Source: J Phys Chem A. 2022 Apr 8;126(15):2417–29. doi: 10.1021/acs.jpca.1c07904 (PMC9036516; doi:10.1021/acs.jpca.1c07904)
Supplement: Supplementary file 1 — jp1c07904_si_001.zip [file jp1c07904_si_001.zip › SI/geometries/geometries_all_conformers/mobley_7326706/conf0.xyz]

29
solute.pdb
C        2.393189792390        0.042827346074       -0.063337273490
C        1.691896376189       -1.087485553177       -0.780179247211
O        1.300647297588       -0.615816822735       -2.096463896568
P        0.085554745348       -1.170757299021       -2.931148246720
S       -1.229135459585       -2.269535017097       -2.070330427725
O        0.835074333947       -1.769263285310       -4.190736871415
C        0.135413487686       -2.433570357002       -5.273760540244
C        1.169374268596       -3.042254693347       -6.192979178935
O       -0.495085383704        0.192589238677       -3.638268823461
C       -1.236957938722        1.149498575962       -3.038956222616
C       -2.041382669467        1.970501514930       -3.840761194281
C       -2.775562475234        2.965423520500       -3.221470976212
C       -2.700711066573        3.121244222145       -1.841429004775
C       -1.869453972602        2.250848029509       -1.135690416131
N       -1.169131521628        1.308299245611       -1.733477894385
Cl       -1.705622793506        2.369480499819        0.588044967397
Cl       -3.623052632112        4.365605198390       -1.070742889733
Cl       -2.122478194498        1.754901430928       -5.556196333311
H        2.723748733507       -0.302377702973        0.918899125418
H        3.268116873974        0.378798420798       -0.621870979019
H        1.718762671896        0.888015664508        0.075843100015
H        0.799312138898       -1.416155831912       -0.248148922377
H        2.352357896903       -1.944885846948       -0.922447768531
H       -0.523090204861       -3.191563641180       -4.846228956139
H       -0.474100622750       -1.691452835936       -5.793707449797
H        0.668335228959       -3.547129822526       -7.021715071022
H        1.827154039291       -2.275033986967       -6.603477376009
H        1.778127476441       -3.774637337862       -5.661042365473
H       -3.408300426371        3.617887126143       -3.806218867251
