# Supplementary material for: Implementation and Optimization of the Embedded Cluster Reference Interaction Site Model with Atomic Charges
Source: J Phys Chem A. 2022 Apr 8;126(15):2417–29. doi: 10.1021/acs.jpca.1c07904 (PMC9036516; doi:10.1021/acs.jpca.1c07904)
Supplement: Supplementary file 1 — jp1c07904_si_001.zip [file jp1c07904_si_001.zip › SI/geometries/geometries_all_conformers/mobley_7326706/conf12.xyz]

29
solute.pdb
C        1.488205057422        0.513708129813        0.239984867467
C        0.228892525384        0.193119643719       -0.532111590636
O        0.615998719319       -0.198437232532       -1.875290187239
P       -0.350589474629       -0.947077088538       -2.884001709726
S       -1.773539147374       -2.024484977703       -2.195937932747
O        0.759154847963       -1.619586924428       -3.782907811686
C        0.433917626043       -2.469285533831       -4.915636979086
C        1.720523276631       -3.081463477824       -5.418556758500
O       -0.975924255529        0.268424641669       -3.796575531799
C       -0.283218186486        1.231860150517       -4.458491855903
C       -0.446262240951        2.574621353584       -4.096458989427
C        0.215377956602        3.538339459687       -4.839417265187
C        1.014564602172        3.153745941135       -5.908750908775
C        1.107376018863        1.788650052090       -6.190821941829
N        0.468893221918        0.880301519227       -5.482899270704
Cl        2.072752795673        1.213314908453       -7.513736029053
Cl        1.843284357635        4.356667996828       -6.833438386243
Cl       -1.452825712235        3.036633700105       -2.766890301557
H        1.223376432602        0.820451424463        1.254312316362
H        2.138814542145       -0.359645447936        0.302192180421
H        2.042118931397        1.326934329215       -0.231359545246
H       -0.428104695838        1.061818606117       -0.604860095581
H       -0.328206281453       -0.627867244121       -0.079685630605
H       -0.274370982625       -3.229163932769       -4.581110663812
H       -0.035916091357       -1.849470221571       -5.680378421521
H        1.504913195354       -3.729662147735       -6.270720870128
H        2.417490392039       -2.307633069947       -5.741899587636
H        2.196743390901       -3.680605769941       -4.641266584308
H        0.111959178414        4.584591212251       -4.589384515316
