# Supplementary material for: Implementation and Optimization of the Embedded Cluster Reference Interaction Site Model with Atomic Charges
Source: J Phys Chem A. 2022 Apr 8;126(15):2417–29. doi: 10.1021/acs.jpca.1c07904 (PMC9036516; doi:10.1021/acs.jpca.1c07904)
Supplement: Supplementary file 1 — jp1c07904_si_001.zip [file jp1c07904_si_001.zip › SI/geometries/geometries_all_conformers/mobley_7326706/conf4.xyz]

29
solute.pdb
C        1.569256987954        1.128531303491       -0.111933467815
C        0.398524098254        0.686344373289       -0.959740982248
O        0.893203203012       -0.228756683621       -1.970759747428
P       -0.070300823490       -1.092349092111       -2.889289845537
S       -1.508763837579       -2.056372522792       -2.083569112873
O        0.947169970729       -1.975786619447       -3.700294869675
C        2.049843680506       -1.450721785405       -4.486720957386
C        2.739372564969       -2.618671038165       -5.153269767634
O       -0.541303159273        0.109271674676       -3.916607105734
C       -1.507659646763       -0.018717003613       -4.860765798025
C       -2.571501966805        0.888764917917       -4.887626241603
C       -3.511615962302        0.759999640073       -5.896012503251
C       -3.376413144495       -0.252361254703       -6.837913715482
C       -2.274227505514       -1.103823532445       -6.723905866286
N       -1.381788376665       -0.968743309995       -5.765329249557
Cl       -2.016807472858       -2.390040849817       -7.858517795790
Cl       -4.554404263159       -0.414067998160       -8.093311739293
Cl       -2.721635551898        2.143018761353       -3.705158208093
H        1.221227231583        1.823232366239        0.655490386772
H        2.034829273655        0.274833430150        0.382244122910
H        2.322658400762        1.635105312862       -0.716992777897
H       -0.072423872780        1.531226775129       -1.466184321802
H       -0.356354924616        0.167497788610       -0.366636325430
H        1.645576507643       -0.754794541804       -5.223602692900
H        2.722677508925       -0.910668285487       -3.818579949839
H        3.576122238313       -2.254277585182       -5.753442383115
H        3.125408849135       -3.317842768280       -4.410474445054
H        2.048551115955       -3.150751949215       -5.807819450456
H       -4.350021123198        1.440020476455       -5.948575189478
