# Supplementary material for: Implementation and Optimization of the Embedded Cluster Reference Interaction Site Model with Atomic Charges
Source: J Phys Chem A. 2022 Apr 8;126(15):2417–29. doi: 10.1021/acs.jpca.1c07904 (PMC9036516; doi:10.1021/acs.jpca.1c07904)
Supplement: Supplementary file 1 — jp1c07904_si_001.zip [file jp1c07904_si_001.zip › SI/geometries/geometries_all_conformers/mobley_7326706/conf6.xyz]

29
solute.pdb
C        2.705688767705       -0.223520361349       -0.372911063529
C        1.903414802491       -1.202518536091       -1.198627627712
O        1.056050928391       -0.443142562340       -2.098926727463
P       -0.081141771539       -1.125615293871       -2.961920126907
S       -1.437255274849       -2.148772583844       -2.079264479877
O        0.760806506180       -1.874260336592       -4.077782250423
C        0.178270924183       -2.779556937895       -5.047148872720
C        1.301895505737       -3.533984979632       -5.720399008183
O       -0.724174551376        0.194113217982       -3.667363252519
C       -0.094305522931        1.265791164554       -4.216033541477
C       -0.755498614378        2.501195374408       -4.186669868749
C       -0.131454605261        3.583280268463       -4.782183575184
C        1.113318809646        3.420472593372       -5.379635212939
C        1.682484022121        2.146656549502       -5.353528904147
N        1.079447465158        1.119898061689       -4.790507491562
Cl        3.232608116487        1.843453290124       -6.074139319696
Cl        1.890546623231        4.777501125024       -6.119314975774
Cl       -2.299238402147        2.682286721297       -3.432024766053
H        3.359763593554       -0.771920602455        0.308401983441
H        3.324916103536        0.408701941776       -1.010632513506
H        2.048346433539        0.414225390536        0.219427809956
H        1.266387040529       -1.830859268116       -0.573301579307
H        2.550519907456       -1.842756161179       -1.801441593830
H       -0.509002108127       -3.449210781369       -4.527693779882
H       -0.389391532997       -2.186835723111       -5.768266378567
H        0.888160833490       -4.210214731714       -6.471581179463
H        1.991185759946       -2.848245077551       -6.214300508776
H        1.860122696618       -4.127439292308       -4.994808520393
H       -0.607972456395        4.553177530690       -4.779722674760
