# Supplementary material for: Implementation and Optimization of the Embedded Cluster Reference Interaction Site Model with Atomic Charges
Source: J Phys Chem A. 2022 Apr 8;126(15):2417–29. doi: 10.1021/acs.jpca.1c07904 (PMC9036516; doi:10.1021/acs.jpca.1c07904)
Supplement: Supplementary file 1 — jp1c07904_si_001.zip [file jp1c07904_si_001.zip › SI/geometries/geometries_all_conformers/mobley_7326706/conf8.xyz]

29

C       -5.284782767491        1.729276503363       -0.374844704577
C       -3.916117584416        1.495702470501        0.222648112191
O       -3.376517841307        0.280450484830       -0.356880207407
P       -2.066087190758       -0.409627721465        0.194937920184
S       -1.922806362579       -0.741310965535        2.077673967190
O       -1.980062291069       -1.620364796203       -0.808997153817
C       -1.484662095273       -2.944143264657       -0.462231888062
C       -1.786147816111       -3.863156293502       -1.623616687864
O       -0.978953997645        0.688943345048       -0.383050784218
C        0.360352948336        0.632824537779       -0.241390413978
C        1.091640609452        1.828338212464       -0.263781105674
C        2.467708905984        1.752549709348       -0.150764313067
C        3.082429379924        0.512228164378       -0.015528370509
C        2.264353955838       -0.617533972244       -0.004382299841
N        0.953427265702       -0.538207072786       -0.119225381786
Cl        2.938021646371       -2.209160653791        0.153507780284
Cl        4.803710795645        0.421958657215        0.129123737127
Cl        0.305458997288        3.361158065850       -0.428033651862
H       -5.711101196955        2.645798069562        0.038698008748
H       -5.955883195860        0.901335539390       -0.142600674081
H       -5.224671690279        1.835285897441       -1.458863463029
H       -3.233033457922        2.315898792629       -0.007433095385
H       -3.964549553893        1.371071497516        1.305981906206
H       -1.980909037720       -3.267628366302        0.453183869697
H       -0.414774102429       -2.863866216485       -0.273063523812
H       -1.423598367075       -4.866982393918       -1.392338378118
H       -1.290815968920       -3.520296465651       -2.533261038869
H       -2.859258117557       -3.919050020224       -1.811494869643
H        3.064513708719        2.653487653249       -0.162709366328
