# Supplementary material for: Implementation and Optimization of the Embedded Cluster Reference Interaction Site Model with Atomic Charges
Source: J Phys Chem A. 2022 Apr 8;126(15):2417–29. doi: 10.1021/acs.jpca.1c07904 (PMC9036516; doi:10.1021/acs.jpca.1c07904)
Supplement: Supplementary file 1 — jp1c07904_si_001.zip [file jp1c07904_si_001.zip › SI/geometries/geometries_all_conformers/mobley_1352110/conf13.xyz]

34
solute.pdb
C       -5.916257067284        1.658450704086        3.401977243454
C       -4.746727225009        2.120815557631        2.534280298064
C       -3.554030661491        2.618148824157        3.351690478193
C       -2.389633639711        3.078799563595        2.470375614393
N       -1.246223807403        3.593618002398        3.216796019778
C       -1.261015429591        5.007443691713        3.606526872080
C       -0.607437355317        5.922261611253        2.573499886466
C       -0.159822008596        2.852492919206        3.565919784767
O        0.792182981855        3.298864181806        4.178152107244
S       -0.215787709231        1.110352672431        3.059802111522
C        1.403886916048        0.583975873542        3.727495559728
C        1.742332404568       -0.837602388969        3.281683518557
C        0.828438162887       -1.922184204930        3.851501779716
H       -6.750446188400        1.308346682206        2.790622970404
H       -5.618749441392        0.838010602877        4.059695669341
H       -6.285235131501        2.470759642162        4.033514851992
H       -4.423683153024        1.296278754372        1.889641792340
H       -5.084903888544        2.917333992302        1.861998860560
H       -3.871398906910        3.444869467041        3.996141809530
H       -3.200780728857        1.823179998843        4.014572654563
H       -2.726093327902        3.871084326650        1.794789865595
H       -2.057973326850        2.259360018984        1.830534457656
H       -2.303661748301        5.292020599758        3.763189821067
H       -0.745439242472        5.097804371260        4.561326912882
H       -0.669791369784        6.963298969021        2.899123714921
H        0.444972133417        5.665494200383        2.450553118249
H       -1.099372783638        5.844570062249        1.601125457682
H        1.364621187122        0.658052060726        4.814248871590
H        2.145694925175        1.296090171464        3.372376583247
H        1.743653001756       -0.886628528175        2.188656133741
H        2.772169109726       -1.032776436928        3.597363832383
H        1.164226462805       -2.914418744406        3.543176194799
H        0.823442058996       -1.896225673086        4.944277438676
H       -0.202455203147       -1.800441545621        3.513667714821
