# Supplementary material for: Implementation and Optimization of the Embedded Cluster Reference Interaction Site Model with Atomic Charges
Source: J Phys Chem A. 2022 Apr 8;126(15):2417–29. doi: 10.1021/acs.jpca.1c07904 (PMC9036516; doi:10.1021/acs.jpca.1c07904)
Supplement: Supplementary file 1 — jp1c07904_si_001.zip [file jp1c07904_si_001.zip › SI/geometries/geometries_all_conformers/mobley_1352110/conf1.xyz]

34
solute.pdb
C       -2.988557482551        2.734008510545       -1.436932721377
C       -3.208121373752        2.563747429504        0.065458749910
C       -2.085766457854        3.171033371766        0.908269301078
C       -2.329726788175        2.999885949620        2.410568729406
N       -1.271282314028        3.520924316850        3.269803742308
C       -1.255605261257        4.954104021188        3.592594798216
C       -0.235041050536        5.769459621320        2.800803410208
C       -0.294763971958        2.751890806165        3.825690254734
O        0.570717080965        3.193842504794        4.557704180334
S       -0.349326295968        0.986940522082        3.403326409978
C        1.099481633319        0.430047497764        4.363573087117
C        1.320236587573       -1.065361149009        4.149940630092
C        2.526434757460       -1.577766485944        4.938214419433
H       -3.803972071230        2.288590207813       -2.010541354697
H       -2.928517722366        3.790621458104       -1.710650277023
H       -2.058484414828        2.256898368842       -1.755918141377
H       -4.163248052859        3.020915979446        0.347733130643
H       -3.299861954252        1.498160294390        0.301785170389
H       -1.131682967273        2.702194974738        0.649506767811
H       -1.987733000065        4.234987155558        0.670983138228
H       -2.475605407255        1.943070744014        2.639755802961
H       -3.260696466045        3.501533842253        2.692665473038
H       -2.264618189869        5.329427307673        3.411604068722
H       -1.048427359161        5.055321161544        4.658724854997
H       -0.283909846975        6.817812663776        3.105290720953
H        0.773989794968        5.406948374319        2.994974846414
H       -0.423995363382        5.719769725125        1.727286821975
H        0.920791031785        0.658097362611        5.413817410147
H        1.963013783199        1.009984339766        4.040008368585
H        0.424158523690       -1.616218085188        4.450667986819
H        1.464900513187       -1.266330343258        3.084377665211
H        2.673151007423       -2.647368604167        4.775419103347
H        3.443313535047       -1.065605388609        4.636530006923
H        2.395055563022       -1.418768455394        6.011263444498
