# Supplementary material for: Implementation and Optimization of the Embedded Cluster Reference Interaction Site Model with Atomic Charges
Source: J Phys Chem A. 2022 Apr 8;126(15):2417–29. doi: 10.1021/acs.jpca.1c07904 (PMC9036516; doi:10.1021/acs.jpca.1c07904)
Supplement: Supplementary file 1 — jp1c07904_si_001.zip [file jp1c07904_si_001.zip › SI/geometries/geometries_all_conformers/mobley_1352110/conf0.xyz]

34
solute.pdb
C       -2.868554524685        2.761558286935       -1.404134924766
C       -3.160418083049        2.645633628143        0.091202867562
C       -2.010575876087        3.144644524997        0.966932568339
C       -2.315498936102        3.019730374703        2.462426340889
N       -1.254066680385        3.518981655652        3.330525786402
C       -1.244925595576        4.949995274034        3.651338568175
C       -2.025356454082        5.286340226028        4.920053310907
C       -0.276294066781        2.742615048279        3.871728257348
O        0.595920654320        3.169115220740        4.604915343971
S       -0.341729374939        0.985219468714        3.419086743731
C        1.105263850056        0.402763498960        4.366903423881
C        1.309813436023       -1.092360569417        4.136114484093
C        2.515326901221       -1.625082900254        4.911904981059
H       -3.706100166296        2.395902269789       -2.001773239540
H       -2.683636653657        3.799841073898       -1.691512085679
H       -1.984906728901        2.180342457371       -1.679209529288
H       -4.070051613504        3.208438547074        0.329191218124
H       -3.376039091779        1.600878020374        0.339777885108
H       -1.101591631081        2.578462106246        0.744333178202
H       -1.794328347979        4.190982870047        0.726004380127
H       -2.522687849631        1.978537479497        2.715802826268
H       -3.226845907482        3.575426161490        2.703147204407
H       -0.207555695119        5.262513776842        3.760118015934
H       -1.664088660865        5.480088977491        2.793334042180
H       -2.010329661809        6.364397566244        5.096849482341
H       -3.069133490558        4.973098408041        4.843373512215
H       -1.578225168415        4.792446329032        5.783164417510
H        0.933095549337        0.621506852522        5.420343566553
H        1.973440409245        0.977221491357        4.045841483877
H        0.409868288969       -1.637482920554        4.436058565602
H        1.446620617321       -1.283467872251        3.067592788662
H        2.650061355064       -2.694475795750        4.737295246734
H        3.435651657760       -1.119135464089        4.609886816971
H        2.391877539446       -1.475676072184        5.987382472099
