# Supplementary material for: Implementation and Optimization of the Embedded Cluster Reference Interaction Site Model with Atomic Charges
Source: J Phys Chem A. 2022 Apr 8;126(15):2417–29. doi: 10.1021/acs.jpca.1c07904 (PMC9036516; doi:10.1021/acs.jpca.1c07904)
Supplement: Supplementary file 1 — jp1c07904_si_001.zip [file jp1c07904_si_001.zip › SI/geometries/geometries_all_conformers/mobley_1352110/conf34.xyz]

34
solute.pdb
C       -4.806629343231        3.856474608888        0.271213796846
C       -3.414875631589        3.433058938810       -0.203309116269
C       -2.272259092928        3.803874884006        0.749371077883
C       -2.299607590310        3.031800098159        2.073354058989
N       -1.208421558903        3.381138951709        2.979100753164
C       -1.403802792461        4.526425371302        3.874947142375
C       -1.999202749176        4.137367214385        5.225990293614
C       -0.026601607503        2.713232641107        3.054222600480
O        0.867981460287        3.012485459213        3.823051024759
S        0.149135172024        1.320489306958        1.895341059887
C        1.804369320826        0.738786481541        2.399809922856
C        1.817186384147       -0.252702641934        3.561851885288
C        1.161095968814       -1.596067459744        3.252055343539
H       -5.563577975437        3.618733785585       -0.478974764805
H       -5.099019229184        3.353263517052        1.195361984666
H       -4.848792413787        4.934071358288        0.452627146445
H       -3.400316728949        2.351899960463       -0.380042374939
H       -3.215892160732        3.897486450615       -1.173333058000
H       -1.314922892827        3.606420230591        0.260819250118
H       -2.303084976792        4.879396030434        0.955032842412
H       -2.270060712391        1.958493473130        1.877365625390
H       -3.234111855495        3.217956414521        2.607491330521
H       -0.437983306480        5.007735336445        4.019404086174
H       -2.055653003651        5.235748695880        3.360537993880
H       -2.151190682418        5.027691411009        5.840701173365
H       -2.965249882745        3.640612984170        5.110277043425
H       -1.326048449314        3.465391104130        5.759005069136
H        2.380195414965        1.629853728951        2.643013901136
H        2.221884185501        0.289303661055        1.495803316282
H        2.865506704371       -0.414793905890        3.837561583396
H        1.342382714360        0.213571165089        4.427776566614
H        1.209719134222       -2.262703036079        4.115434990715
H        0.109351942173       -1.471172372407        2.986228071916
H        1.659796234612       -2.097123847434        2.417508378744
