# Supplementary material for: Implementation and Optimization of the Embedded Cluster Reference Interaction Site Model with Atomic Charges
Source: J Phys Chem A. 2022 Apr 8;126(15):2417–29. doi: 10.1021/acs.jpca.1c07904 (PMC9036516; doi:10.1021/acs.jpca.1c07904)
Supplement: Supplementary file 1 — jp1c07904_si_001.zip [file jp1c07904_si_001.zip › SI/geometries/geometries_all_conformers/mobley_1352110/conf21.xyz]

34
solute.pdb
C       -3.044818162939        2.780558124971       -1.439448147280
C       -3.260630822949        2.619704193587        0.064618984399
C       -2.122211833940        3.206046508842        0.900578719578
C       -2.358639952504        3.035797540442        2.404137758847
N       -1.289422784075        3.544658328818        3.257405088909
C       -1.260319426510        4.976235619239        3.586759342361
C       -0.233058553258        5.785941139088        2.797908549668
C       -0.315770516526        2.765582086772        3.804507458286
O        0.556217058374        3.197843808347        4.534593554089
S       -0.385508062484        1.003667027062        3.372895395888
C        1.064305635594        0.435357972538        4.332619790457
C        1.271171930213       -1.069901788551        4.166970128984
C        1.687775399146       -1.507208982789        2.762294075599
H       -3.872956854327        2.351865788968       -2.007558222440
H       -2.962361791028        3.834662909660       -1.716848579523
H       -2.127383164231        2.281601747684       -1.761504078634
H       -4.204656584204        3.097515939524        0.349903706153
H       -3.373593047257        1.556973999922        0.304660541265
H       -1.178048286407        2.721601708670        0.634368814867
H       -2.007567959994        4.268671984094        0.664771982457
H       -2.514737007749        1.980374060280        2.632940229166
H       -3.282266455284        3.547238114797        2.692629990028
H       -2.265879705112        5.361583958679        3.407880499356
H       -1.051979085949        5.071238069713        4.653273452656
H       -0.273441434485        6.833538466387        3.106366664969
H        0.772994994052        5.414535814337        2.990487444290
H       -0.422665644626        5.741901954268        1.724240678884
H        0.889013526651        0.694078667482        5.375139218560
H        1.934402446530        0.995822305260        3.991918368283
H        2.047985262967       -1.363198527587        4.880323009726
H        0.363952107987       -1.601336587778        4.470186145688
H        1.876232622992       -2.582237882552        2.731037397310
H        0.915997758591       -1.282361554936        2.023928521616
H        2.603268392744       -0.998352515237        2.449713515539
