# Supplementary material for: Implementation and Optimization of the Embedded Cluster Reference Interaction Site Model with Atomic Charges
Source: J Phys Chem A. 2022 Apr 8;126(15):2417–29. doi: 10.1021/acs.jpca.1c07904 (PMC9036516; doi:10.1021/acs.jpca.1c07904)
Supplement: Supplementary file 1 — jp1c07904_si_001.zip [file jp1c07904_si_001.zip › SI/geometries/geometries_all_conformers/mobley_1352110/conf12.xyz]

34
solute.pdb
C       -1.420849479611        4.455714281390       -1.130868379614
C       -1.689140943297        4.537153736136        0.371582596639
C       -1.982545497840        3.170822428418        0.992108659227
C       -2.308995683408        3.183680380505        2.490793951193
N       -1.231005762625        3.650390852879        3.363735658527
C       -1.257491069142        5.041922856919        3.833291358034
C       -2.038834471970        5.223039695066        5.132982161496
C       -0.271786559147        2.836295009555        3.886172880292
O        0.590313465518        3.216382588061        4.656132148159
S       -0.349844143944        1.102887630128        3.353758851975
C        1.065836581792        0.457260738228        4.306738723417
C        1.252709953483       -1.030056116790        4.016513347875
C        2.433372249007       -1.614395692516        4.793334657198
H       -1.211591163709        5.441453142129       -1.551502780985
H       -0.561198778628        3.814850274490       -1.342659232306
H       -2.280424106721        4.041926668086       -1.664729798548
H       -0.823114303479        4.985834324028        0.866711160426
H       -2.534579772727        5.210828208072        0.553321303110
H       -2.839644088037        2.718696519529        0.479262985966
H       -1.135358192725        2.501214324933        0.819727999581
H       -2.607707434679        2.180773344306        2.803215834621
H       -3.171681364313        3.829306188017        2.675074312504
H       -0.227411029019        5.366581068998        3.971700337122
H       -1.694608001925        5.647572158638        3.039168698325
H       -2.044725120154        6.276147138519        5.423982628748
H       -3.076576303058        4.899083454334        5.024547990435
H       -1.578876754863        4.649409713521        5.937930223091
H        0.874267943039        0.633592064933        5.364732974199
H        1.949810649613        1.030614347776        4.029532193400
H        0.338510899263       -1.572966364176        4.274518381195
H        1.409039940943       -1.178042904415        2.943850240678
H        2.554945219506       -2.677675558886        4.576999147042
H        3.367548780561       -1.111594971349        4.531110273526
H        2.290234342297       -1.507501529459        5.871428513453
