# Supplementary material for: Implementation and Optimization of the Embedded Cluster Reference Interaction Site Model with Atomic Charges
Source: J Phys Chem A. 2022 Apr 8;126(15):2417–29. doi: 10.1021/acs.jpca.1c07904 (PMC9036516; doi:10.1021/acs.jpca.1c07904)
Supplement: Supplementary file 1 — jp1c07904_si_001.zip [file jp1c07904_si_001.zip › SI/geometries/geometries_all_conformers/mobley_1352110/conf24.xyz]

34
solute.pdb
C       -3.785630161322        1.208138959369        0.226664640469
C       -3.682909366745        2.734420832656        0.258138962989
C       -2.434417516382        3.275226962452        0.964556895254
C       -2.413252811094        3.002286500793        2.472609297963
N       -1.284136880515        3.619254166373        3.163521124917
C       -1.421171014941        5.017756151601        3.584681063008
C       -1.979910217583        5.167098502424        4.997908292213
C       -0.122110014440        2.979993587814        3.462038359987
O        0.802629578997        3.506002546058        4.053298220586
S       -0.027338573167        1.248147164671        2.913796699406
C        1.661916992878        0.861669704749        3.476218305986
C        2.759837437150        1.260125500721        2.494007694350
C        4.149434696189        0.877258337971        3.005522541684
H       -4.661409984562        0.888714067093       -0.342028123994
H       -2.903883817948        0.765866954630       -0.243866571067
H       -3.874372759247        0.779992055077        1.227221681071
H       -3.685938861674        3.110871185516       -0.768849047680
H       -4.577790182910        3.152561266052        0.733384851626
H       -1.535911303323        2.841600469178        0.515829266805
H       -2.373551441041        4.355790976090        0.803276957491
H       -2.404451436238        1.931084133881        2.671361830496
H       -3.330053412951        3.387795921065        2.929954926755
H       -0.439684524063        5.484952867615        3.522028780653
H       -2.072878861905        5.514024403537        2.862471633231
H       -2.087938773341        6.224666348583        5.249949683026
H       -2.961750669783        4.697569936326        5.092273812561
H       -1.306412159013        4.710157608939        5.723368063147
H        1.654447228870       -0.218543528832        3.640132151066
H        1.798535850990        1.355110616889        4.437841405398
H        2.572742357688        0.781978822798        1.528225581775
H        2.709688424096        2.338542480564        2.330875391322
H        4.921987648888        1.166072747051        2.289934226957
H        4.371655825083        1.373904191822        3.953178075843
H        4.232928703358       -0.201192441527        3.166673324708
