# Supplementary material for: Implementation and Optimization of the Embedded Cluster Reference Interaction Site Model with Atomic Charges
Source: J Phys Chem A. 2022 Apr 8;126(15):2417–29. doi: 10.1021/acs.jpca.1c07904 (PMC9036516; doi:10.1021/acs.jpca.1c07904)
Supplement: Supplementary file 1 — jp1c07904_si_001.zip [file jp1c07904_si_001.zip › SI/geometries/geometries_all_conformers/mobley_1352110/conf19.xyz]

34
solute.pdb
C       -2.961653587763        2.727643073887       -1.450185090780
C       -3.210931996231        2.597645685233        0.051550319779
C       -2.085457342309        3.190663977948        0.900230752553
C       -2.358675277453        3.058644348239        2.401375246413
N       -1.300611992389        3.569649419880        3.267112222302
C       -1.252312349268        5.008558990807        3.560023703121
C       -0.194629712396        5.779240427978        2.772115027493
C       -0.353842532154        2.787874124078        3.855724945414
O        0.510239060797        3.223827729220        4.593090161434
S       -0.447831998524        1.016597055044        3.468091020249
C        0.977291500375        0.447039187104        4.462741961619
C        1.278666696678       -1.025909315988        4.190446642618
C        0.198917536055       -1.998257410260        4.665817816795
H       -3.780407863516        2.293644255966       -2.027812000391
H       -2.865640672526        3.775542741835       -1.746009826276
H       -2.041146776629        2.216331512713       -1.742747324051
H       -4.156691240673        3.088628226291        0.307210664553
H       -3.338188259360        1.540777459727        0.309523608716
H       -1.141096551288        2.689610090929        0.667460667115
H       -1.952928015852        4.246099120505        0.642489631844
H       -2.536622946391        2.011351946891        2.650447380060
H       -3.280126971010        3.591091883606        2.656902967181
H       -2.246844745366        5.406791661229        3.350249078043
H       -1.064067350064        5.127561482338        4.627820069477
H       -0.222294098849        6.835087033464        3.052590086070
H        0.800350933522        5.395281939427        2.995099238407
H       -0.363220320578        5.710476540929        1.696307048922
H        0.748193551416        0.614644685050        5.515188772066
H        1.824513621377        1.078286251995        4.202442894823
H        1.466384134452       -1.169138463090        3.122004561726
H        2.220045817319       -1.256835707840        4.699444770623
H        0.504490779989       -3.032235395370        4.493760909467
H        0.008991349465       -1.879934629539        5.735845051466
H       -0.746362380857       -1.839479930225        4.143247021149
