# Supplementary material for: Implementation and Optimization of the Embedded Cluster Reference Interaction Site Model with Atomic Charges
Source: J Phys Chem A. 2022 Apr 8;126(15):2417–29. doi: 10.1021/acs.jpca.1c07904 (PMC9036516; doi:10.1021/acs.jpca.1c07904)
Supplement: Supplementary file 1 — jp1c07904_si_001.zip [file jp1c07904_si_001.zip › SI/geometries/geometries_all_conformers/mobley_1352110/conf2.xyz]

34
solute.pdb
C       -4.494677803227        3.459224501216        0.177071454649
C       -3.211448659228        2.626829355703        0.129802971133
C       -2.073751346237        3.152817558320        1.012667673861
C       -2.354692853808        3.034099820509        2.514970869367
N       -1.269593259888        3.530843128115        3.355986556753
C       -1.252790346253        4.960933116424        3.680754873756
C       -1.998586417499        5.293253229415        4.971149227322
C       -0.279394915044        2.753059315065        3.871443484821
O        0.611582677931        3.178216657237        4.582651899110
S       -0.358843863576        0.995936535876        3.421036986297
C        1.110343112907        0.411767243661        4.332109864317
C        1.309732145151       -1.082815634368        4.092857472638
C        2.531759704489       -1.617449682442        4.841052043870
H       -5.240825536636        3.065441760024       -0.516077463091
H       -4.947705309945        3.463824898153        1.170754113281
H       -4.299211106880        4.497921709209       -0.103293896547
H       -3.435008216660        1.591289403800        0.408896384716
H       -2.853646240483        2.587817623375       -0.902966344518
H       -1.158643574499        2.597135313031        0.793863298979
H       -1.871777821804        4.200003538319        0.762609231637
H       -2.557866290520        1.992896212563        2.772777888236
H       -3.253894630530        3.593430678015        2.783163942078
H       -0.213133648570        5.274108021209        3.761980978935
H       -1.695763799567        5.492867854417        2.836013209692
H       -1.979334207405        6.370853945515        5.150363827520
H       -3.043930010834        4.979816330006        4.921933633559
H       -1.528036011967        4.797302857300        5.820453309947
H        0.963840136770        0.627585048661        5.389978571298
H        1.970516680778        0.987135084132        3.991842996790
H        0.416528152864       -1.628745879265        4.410745238474
H        1.423275699566       -1.270835346227        3.021146059405
H        2.663195007582       -2.686165323622        4.660225224780
H        3.445219650734       -1.110143797383        4.521201733141
H        2.431162902289       -1.471555075963        5.919332683793
