# Supplementary material for: Implementation and Optimization of the Embedded Cluster Reference Interaction Site Model with Atomic Charges
Source: J Phys Chem A. 2022 Apr 8;126(15):2417–29. doi: 10.1021/acs.jpca.1c07904 (PMC9036516; doi:10.1021/acs.jpca.1c07904)
Supplement: Supplementary file 1 — jp1c07904_si_001.zip [file jp1c07904_si_001.zip › SI/geometries/geometries_all_conformers/mobley_1352110/conf3.xyz]

34
solute.pdb
C       -3.414119140655        2.950117195080       -1.419374786863
C       -3.468770670192        2.683482982628        0.084129830153
C       -2.283585170945        3.282683232610        0.842155237064
C       -2.350569403180        3.008237223912        2.347010577301
N       -1.255222287521        3.601177069595        3.108627505116
C       -1.403679791837        4.991485992773        3.552072644188
C       -2.038998107065        5.116479047854        4.934965803359
C       -0.113481494299        2.946478697139        3.448680706287
O        0.784002303080        3.450564040317        4.098052260958
S       -0.003207089250        1.227664820968        2.863240985299
C        1.654069917628        0.815010219672        3.496784946715
C        2.801581340299        1.236792584009        2.583184334529
C        4.162182311793        0.832791953037        3.152764182770
H       -4.271021185207        2.508810561868       -1.932475052752
H       -3.416307070853        4.022541160024       -1.630983403232
H       -2.508283835789        2.528093515097       -1.861652189260
H       -4.402849664262        3.086290286720        0.491639015104
H       -3.501201283881        1.603001542284        0.261031706515
H       -1.347647646215        2.873589472471        0.451246013643
H       -2.248431180951        4.363883297001        0.670826349647
H       -2.372360017163        1.932866396349        2.530426322365
H       -3.285995357155        3.402303155906        2.755407309741
H       -0.416076158755        5.449779203617        3.554396135556
H       -2.009374833409        5.509484576961        2.805379370627
H       -2.152958521395        6.169479991062        5.203001027030
H       -3.028032643416        4.653579886409        4.964985484316
H       -1.410351158431        4.638661102126        5.686783670893
H        1.633667053320       -0.269612255233        3.626628337320
H        1.744983855722        1.277807412427        4.478739799875
H        2.661841927730        0.787637013919        1.595846948950
H        2.763183077813        2.319594292065        2.449640839726
H        4.970877942190        1.139375445046        2.486267735187
H        4.337379423576        1.300309174894        4.124683408586
H        4.234454558677       -0.250140290609        3.285686943289
