# Supplementary material for: Implementation and Optimization of the Embedded Cluster Reference Interaction Site Model with Atomic Charges
Source: J Phys Chem A. 2022 Apr 8;126(15):2417–29. doi: 10.1021/acs.jpca.1c07904 (PMC9036516; doi:10.1021/acs.jpca.1c07904)
Supplement: Supplementary file 1 — jp1c07904_si_001.zip [file jp1c07904_si_001.zip › SI/geometries/geometries_all_conformers/mobley_1352110/conf4.xyz]

34
solute.pdb
C       -2.618191149849        2.575226269313       -1.412062839485
C       -3.096154300484        2.678348153300        0.035497457230
C       -1.992830519877        3.110258510118        1.002092144079
C       -2.485609674145        3.204331132125        2.448830855220
N       -1.469730789346        3.651525115306        3.396914085806
C       -1.283604279080        5.096220630328        3.571282138517
C       -2.145798079455        5.682555206300        4.686596948350
C       -0.687907711157        2.819138073366        4.134786131939
O        0.146013039376        3.208571277768        4.931100029150
S       -0.953461234468        1.044144298436        3.839057116847
C        0.222676120879        0.370749560046        5.056503885212
C       -0.336364627264        0.241291777667        6.470603260044
C        0.683216610813       -0.369416344728        7.432985735953
H       -3.427142529247        2.264010105032       -2.076156448435
H       -2.242417783179        3.535863104977       -1.773744788286
H       -1.809493992349        1.846630199739       -1.509008984108
H       -3.929528731105        3.387514100662        0.094106819651
H       -3.497745633617        1.710877472475        0.355713159443
H       -1.161928491180        2.400366768682        0.957895373808
H       -1.591961049190        4.080675989845        0.690308624899
H       -2.875267311181        2.238544510720        2.774794763783
H       -3.323645971422        3.905056208375        2.510622726599
H       -0.230661221761        5.275568135044        3.782584009628
H       -1.517336463861        5.572957868761        2.616944752481
H       -1.990416564706        6.761842845198        4.754608552805
H       -3.208803688472        5.507180247937        4.505922585723
H       -1.879933205398        5.238337979601        5.646136147951
H        1.100955699260        1.015261837871        5.039270594595
H        0.502051641018       -0.605626258006        4.653662221785
H       -0.631516039964        1.231575277104        6.823130960379
H       -1.241647340819       -0.371883580478        6.447424197593
H        0.268247746258       -0.453892832860        8.439402733029
H        0.984538472540       -1.370723467702        7.113207198844
H        1.584299052430        0.245519827676        7.495687848972
