# Supplementary material for: Implementation and Optimization of the Embedded Cluster Reference Interaction Site Model with Atomic Charges
Source: J Phys Chem A. 2022 Apr 8;126(15):2417–29. doi: 10.1021/acs.jpca.1c07904 (PMC9036516; doi:10.1021/acs.jpca.1c07904)
Supplement: Supplementary file 1 — jp1c07904_si_001.zip [file jp1c07904_si_001.zip › SI/geometries/geometries_all_conformers/mobley_1352110/conf6.xyz]

34
solute.pdb
C       -3.128430650866        2.825543475957       -1.417489529947
C       -3.289873959714        2.664034401652        0.093276741213
C       -2.099112935748        3.206334146252        0.884727844158
C       -2.272448938558        3.034819082857        2.396520821394
N       -1.170664489513        3.573766104741        3.187251701315
C       -1.212082359790        4.996386541894        3.541778350755
C       -1.901428142788        5.262619049088        4.877979704163
C       -0.111122368362        2.842404846371        3.627997600056
O        0.793912407351        3.302954158313        4.298047259271
S       -0.120549177539        1.093917558402        3.136740047336
C        1.430665948212        0.573294323228        3.953760467489
C        1.832077178143       -0.834923714939        3.517525170989
C        0.881416266966       -1.941608039214        3.973889277699
H       -3.992338118176        2.428008670845       -1.954096448533
H       -3.021326366867        3.877798407171       -1.693400231609
H       -2.241691449897        2.297908944374       -1.777526721225
H       -4.204786618460        3.172256007497        0.418056761613
H       -3.429821602331        1.604395281168        0.332925348250
H       -1.183534683171        2.694451120869        0.574892315238
H       -1.958044642645        4.267385513206        0.652664856878
H       -2.402066025006        1.979017678758        2.640270478913
H       -3.188773882040        3.534934993743        2.724320325252
H       -0.187735999460        5.364116062594        3.572967552236
H       -1.729086973779        5.519392181280        2.734365968526
H       -1.931233471186        6.336120584316        5.078966496400
H       -2.929096305782        4.892083302771        4.879598098596
H       -1.357484383955        4.778174238207        5.689278696806
H        1.283190061231        0.623748235047        5.032789099573
H        2.192855018260        1.302630032390        3.687699856647
H        1.941619678831       -0.861910184666        2.429208612408
H        2.828369897078       -1.023497620130        3.930194354401
H        1.259398189080       -2.923306798141        3.681554432530
H        0.768502851459       -1.937641682451        5.061144331720
H       -0.112873950978       -1.825206903451        3.538120359484
