# Supplementary material for: Implementation and Optimization of the Embedded Cluster Reference Interaction Site Model with Atomic Charges
Source: J Phys Chem A. 2022 Apr 8;126(15):2417–29. doi: 10.1021/acs.jpca.1c07904 (PMC9036516; doi:10.1021/acs.jpca.1c07904)
Supplement: Supplementary file 1 — jp1c07904_si_001.zip [file jp1c07904_si_001.zip › SI/geometries/geometries_all_conformers/mobley_1352110/conf11.xyz]

34
solute.pdb
C       -4.563812294836        0.924647196120        1.623823613958
C       -4.745863000233        2.131682355031        2.546329317419
C       -3.488990956391        2.533868783099        3.326643297394
C       -2.360474572458        3.073958926168        2.441029987469
N       -1.209470469063        3.565712867806        3.192266661010
C       -1.253778589096        4.944207395255        3.690601612233
C       -0.669059197905        5.957085642105        2.708846567276
C       -0.088970173117        2.836862838838        3.446983456810
O        0.869982827873        3.265893643429        4.060613631704
S       -0.107861131138        1.135857694154        2.811570819813
C        1.548551596124        0.614118129146        3.373199902055
C        1.787408087967       -0.846616052169        2.999947521103
C        3.167315930715       -1.327582703496        3.450748412894
H       -5.508106769033        0.653095511476        1.147383097372
H       -3.842587436683        1.119333515440        0.827385875290
H       -4.210657832012        0.054189390952        2.182479319643
H       -5.099519101158        2.989328906748        1.962446664085
H       -5.540116100076        1.911361248019        3.265403984482
H       -3.755360418331        3.300336980064        4.060710211253
H       -3.112722943063        1.676901993949        3.893117330969
H       -2.735360754725        3.902223229353        1.831197957691
H       -2.021500509457        2.311900660249        1.739562283243
H       -2.297907396806        5.180800277327        3.906309124696
H       -0.704808317041        4.978901036328        4.630247608083
H       -0.753143016170        6.967594255722        3.115657529205
H        0.385876271181        5.747653178727        2.530041796036
H       -1.194030214179        5.936200348853        1.751046510136
H        1.602384015251        0.763378260530        4.450882272702
H        2.287441894936        1.267356562754        2.910055502120
H        1.013355025906       -1.472383442243        3.453883273466
H        1.690967367187       -0.970584543573        1.917240293432
H        3.324315431705       -2.373166989514        3.178330347041
H        3.962965560525       -0.739188468371        2.987280827339
H        3.281237183598       -1.244428628276        4.534333390577
