# Supplementary material for: Implementation and Optimization of the Embedded Cluster Reference Interaction Site Model with Atomic Charges
Source: J Phys Chem A. 2022 Apr 8;126(15):2417–29. doi: 10.1021/acs.jpca.1c07904 (PMC9036516; doi:10.1021/acs.jpca.1c07904)
Supplement: Supplementary file 1 — jp1c07904_si_001.zip [file jp1c07904_si_001.zip › SI/geometries/geometries_all_conformers/mobley_9507933/conf0.xyz]

17
solute.pdb
C        2.908823096033       -0.272078506834        3.671792811818
C        1.666175013839       -0.611993401911        2.895009909586
C        1.393705028080       -0.052606085331        1.648299052882
C        0.234474058119       -0.403145482449        0.973642513792
C       -0.648576529754       -1.315453052254        1.554398868234
N       -0.396869473619       -1.857244201183        2.750083188176
C        0.720007700643       -1.511081682253        3.386221493363
C       -1.922052297418       -1.735579994856        0.873848523117
H        3.810884185672       -0.562274732205        3.126602234343
H        2.977638468373        0.801788513095        3.863378558850
H        2.922949759725       -0.784438341471        4.634621604144
H        2.086260340012        0.655592698780        1.205718647466
H        0.012597698513        0.025586662293        0.004122606781
H        0.877655866284       -1.978792432061        4.355104468109
H       -1.934434072112       -2.817856410679        0.728257917218
H       -2.784268175848       -1.487175258223        1.496561420298
H       -2.040970666544       -1.251248292459       -0.095663818179
