# Supplementary material for: Implementation and Optimization of the Embedded Cluster Reference Interaction Site Model with Atomic Charges
Source: J Phys Chem A. 2022 Apr 8;126(15):2417–29. doi: 10.1021/acs.jpca.1c07904 (PMC9036516; doi:10.1021/acs.jpca.1c07904)
Supplement: Supplementary file 1 — jp1c07904_si_001.zip [file jp1c07904_si_001.zip › SI/geometries/geometries_all_conformers/mobley_5390332/conf1.xyz]

17

C       -2.488542689840        0.928803525567        0.645993581081
C       -2.098986392393       -0.329292616767       -0.129422777297
C       -0.782381197879       -0.192553884238       -0.893319754300
C        0.439922232781       -0.142337348810       -0.002014880577
O        0.496919010426       -0.532953064380        1.136623834262
O        1.499393573856        0.375345468043       -0.659685628832
C        2.735007090887        0.416723367487        0.072011748741
H       -3.443263632991        0.791763306462        1.157725718032
H       -1.740665177907        1.173579642500        1.402325047068
H       -2.591105878442        1.788831301947       -0.021785098568
H       -2.885885115712       -0.573808392804       -0.848417151880
H       -2.023558695556       -1.175735299628        0.556560027406
H       -0.780638943917        0.690045328833       -1.537590577196
H       -0.636994555167       -1.050278904200       -1.559510677094
H        3.462363759076        0.855042904347       -0.606628472650
H        3.041161758897       -0.587846242440        0.364156889794
H        2.629294917484        1.029393375880        0.967216033910
