# Supplementary material for: Implementation and Optimization of the Embedded Cluster Reference Interaction Site Model with Atomic Charges
Source: J Phys Chem A. 2022 Apr 8;126(15):2417–29. doi: 10.1021/acs.jpca.1c07904 (PMC9036516; doi:10.1021/acs.jpca.1c07904)
Supplement: Supplementary file 1 — jp1c07904_si_001.zip [file jp1c07904_si_001.zip › SI/geometries/geometries_all_conformers/mobley_5390332/conf0.xyz]

17
solute.pdb
C       -0.402261437428       -0.696488710282        0.742229489148
C        0.390802129634       -0.577301387300        2.042164656632
C        1.872189761407       -0.884458848493        1.848384358700
C        2.688081780313       -0.775720502752        3.116396815508
O        2.265608380908       -0.479169105059        4.204857997522
O        3.987226118166       -1.058786611278        2.878747510690
C        4.864135279365       -0.987960330314        4.013845665881
H       -1.458149661385       -0.472550606680        0.905256481266
H       -0.030361788337       -0.003424023312       -0.017254091286
H       -0.338320927009       -1.705813464187        0.326728973183
H       -0.020379270317       -1.253703843457        2.795206123020
H        0.283949978040        0.428456121195        2.455328320448
H        2.320222035117       -0.213090000067        1.108470842975
H        2.016247905437       -1.893435437893        1.448203589773
H        5.851261748262       -1.243962845886        3.637648026299
H        4.553113933017       -1.694585590759        4.783128025303
H        4.864634034810        0.016995186525        4.435657214938
