# Supplementary material for: Implementation and Optimization of the Embedded Cluster Reference Interaction Site Model with Atomic Charges
Source: J Phys Chem A. 2022 Apr 8;126(15):2417–29. doi: 10.1021/acs.jpca.1c07904 (PMC9036516; doi:10.1021/acs.jpca.1c07904)
Supplement: Supplementary file 1 — jp1c07904_si_001.zip [file jp1c07904_si_001.zip › SI/geometries/geometries_all_conformers/mobley_1328465/conf1.xyz]

8
solute.pdb
C       -0.215120646684        0.608212633449        0.464956290971
C        0.440798447300       -0.463061803608       -0.383612291695
Cl       -0.120086337945       -0.421880631027       -2.078146000822
Cl        0.086692278386       -2.060870949531        0.364016539076
Cl        0.313224041642        2.252044210342       -0.029493568499
H       -1.297452989306        0.561930189597        0.378318612388
H        0.081931035747        0.476861622041        1.502488185525
H        1.520414170861       -0.360935271264       -0.405727766945
