# Supplementary material for: Implementation and Optimization of the Embedded Cluster Reference Interaction Site Model with Atomic Charges
Source: J Phys Chem A. 2022 Apr 8;126(15):2417–29. doi: 10.1021/acs.jpca.1c07904 (PMC9036516; doi:10.1021/acs.jpca.1c07904)
Supplement: Supplementary file 1 — jp1c07904_si_001.zip [file jp1c07904_si_001.zip › SI/geometries/geometries_all_conformers/mobley_1328465/conf0.xyz]

8
solute.pdb
C       -0.200196074724        0.622011813398        0.462853411214
C        0.416600501430       -0.487431946587       -0.366758886733
Cl       -0.035568758206       -0.371641013445       -2.093490024201
Cl        0.049651695680       -2.109256132465        0.293499135164
Cl       -1.986253327344        0.606252517217        0.514797011065
H        0.154767703927        0.534492199307        1.487866423809
H        0.103599696212        1.581694951748        0.049295518028
H        1.498398563024       -0.387122389174       -0.332062588345
