# Supplementary material for: Implementation and Optimization of the Embedded Cluster Reference Interaction Site Model with Atomic Charges
Source: J Phys Chem A. 2022 Apr 8;126(15):2417–29. doi: 10.1021/acs.jpca.1c07904 (PMC9036516; doi:10.1021/acs.jpca.1c07904)
Supplement: Supplementary file 1 — jp1c07904_si_001.zip [file jp1c07904_si_001.zip › SI/geometries/geometries_all_conformers/mobley_3639400/conf0.xyz]

14
solute.pdb
C       -0.124884632623        0.538340120272        0.923343860477
C        0.582931696663       -0.200312993288        2.058833325591
C        0.445698583276        0.515658142106        3.406457343690
C        1.154519603865       -0.232863269602        4.519947251545
Cl        0.992260904012        0.614008446274        6.113143352461
H       -0.011923920734        0.007869660676       -0.024123469160
H       -1.194466582187        0.637945817647        1.123912792103
H        0.282411968932        1.543940157776        0.792711557614
H        1.644161967418       -0.314394861911        1.813286638557
H        0.177659540257       -1.214388496462        2.142106589509
H        0.857356701496        1.526212464998        3.334017258321
H       -0.611673258751        0.624901872641        3.663255429262
H        2.223621314321       -0.319027430644        4.333752819388
H        0.740326114056       -1.228889630483        4.666355250643
