# Supplementary material for: Implementation and Optimization of the Embedded Cluster Reference Interaction Site Model with Atomic Charges
Source: J Phys Chem A. 2022 Apr 8;126(15):2417–29. doi: 10.1021/acs.jpca.1c07904 (PMC9036516; doi:10.1021/acs.jpca.1c07904)
Supplement: Supplementary file 1 — jp1c07904_si_001.zip [file jp1c07904_si_001.zip › SI/geometries/geometries_all_conformers/mobley_3639400/conf2.xyz]

14
solute.pdb
C       -0.125729739624        0.561641606581        0.917452442722
C        0.590248456588       -0.199304298786        2.032045028266
C        0.439787294250        0.471641230155        3.396998897269
C        1.156866129198       -0.230390492387        4.535995093793
Cl        0.445895294846       -1.858595242701        4.911075256360
H        0.000093962458        0.062598893740       -0.045406973250
H       -1.198383293183        0.633770840482        1.115156913075
H        0.260960338609        1.579411105974        0.816724866205
H        1.655569582381       -0.286578012512        1.791223407020
H        0.203314407743       -1.219668624161        2.088543350249
H        0.848242392797        1.489295359302        3.348702070770
H       -0.619575639263        0.575661027329        3.650045204149
H        1.088700551699        0.336556233921        5.461688607896
H        2.205710261501       -0.411139626938        4.305455835476
