# Supplementary material for: Implementation and Optimization of the Embedded Cluster Reference Interaction Site Model with Atomic Charges
Source: J Phys Chem A. 2022 Apr 8;126(15):2417–29. doi: 10.1021/acs.jpca.1c07904 (PMC9036516; doi:10.1021/acs.jpca.1c07904)
Supplement: Supplementary file 1 — jp1c07904_si_001.zip [file jp1c07904_si_001.zip › SI/geometries/geometries_all_conformers/mobley_3639400/conf3.xyz]

14
solute.pdb
C       -0.073590965669        0.531904139326        0.856492010642
C        0.542073936009       -0.196896537131        2.052388299983
C        0.411823310758        0.542639574513        3.392231222225
C       -1.024502372103        0.648638760086        3.874811649040
Cl       -1.126488157003        1.469298558170        5.487107006975
H        0.119678356488       -0.010522455332       -0.071160060699
H       -1.156564115998        0.636995135052        0.950132623284
H        0.348599516687        1.534524815982        0.747978306325
H        1.606853190603       -0.357738664500        1.861232277259
H        0.099153721151       -1.194714439162        2.143415288072
H        0.996395879760        0.020296968292        4.153407895308
H        0.835931761722        1.547126034387        3.304572637872
H       -1.477137942856       -0.332861030988        4.008223164313
H       -1.647126119549        1.237609141305        3.205867679401
