# Supplementary material for: Implementation and Optimization of the Embedded Cluster Reference Interaction Site Model with Atomic Charges
Source: J Phys Chem A. 2022 Apr 8;126(15):2417–29. doi: 10.1021/acs.jpca.1c07904 (PMC9036516; doi:10.1021/acs.jpca.1c07904)
Supplement: Supplementary file 1 — jp1c07904_si_001.zip [file jp1c07904_si_001.zip › SI/geometries/geometries_all_conformers/mobley_3639400/conf4.xyz]

14
solute.pdb
C       -0.171005967057        0.484876860062        0.881729985813
C        0.577797630925       -0.191454598826        2.030312518499
C        0.476396769657        0.539806734307        3.372632156540
C        1.068006585702        1.938668125102        3.413529469945
Cl        2.860504023791        1.945780861083        3.125871485163
H       -0.113612259250       -0.118066576373       -0.026564573389
H       -1.229338629087        0.621140562256        1.121871745827
H        0.246325311227        1.465608714704        0.642967224576
H        1.631727848709       -0.307050739990        1.764988897266
H        0.184746323330       -1.202768991497        2.168827546163
H       -0.580347359328        0.641845451401        3.651822824305
H        0.947234638687       -0.062186143102        4.154187623047
H        0.927069915178        2.396547379791        4.389849382019
H        0.644495167518        2.592752361083        2.654873714226
