# Supplementary material for: Implementation and Optimization of the Embedded Cluster Reference Interaction Site Model with Atomic Charges
Source: J Phys Chem A. 2022 Apr 8;126(15):2417–29. doi: 10.1021/acs.jpca.1c07904 (PMC9036516; doi:10.1021/acs.jpca.1c07904)
Supplement: Supplementary file 1 — jp1c07904_si_001.zip [file jp1c07904_si_001.zip › SI/geometries/geometries_all_conformers/mobley_7610437/conf5.xyz]

21
solute.pdb
C        0.865409497448       -0.230558425082       -0.210840586335
C        1.940848259201        0.855624716844       -0.172250309134
C        1.953000703792        1.711462480982        1.098658461563
H        2.100576818583        1.042077740714        1.952626203985
C        0.663986256484        2.517955941829        1.367302117289
C        0.707999430272        3.155064958363        2.759543744752
C        0.378386379555        3.573294370536        0.292963458504
O        3.114756860669        2.550234633818        1.116711558889
H        0.992135842018       -0.867219912253       -1.088659951052
H       -0.142192148281        0.187244643985       -0.253336630058
H        0.921739051806       -0.872910524061        0.672092976240
H        2.928343185190        0.392412378858       -0.247983746171
H        1.840030953000        1.504696280004       -1.049764214103
H       -0.161769431075        1.797959035223        1.357823407267
H       -0.217559929377        3.695456500326        2.971469348271
H        0.838555428194        2.398095898150        3.536901069773
H        1.539107403447        3.858221103701        2.837917739171
H       -0.559206631695        4.090350622833        0.507161240955
H        0.290027328473        3.139884108827       -0.705377879943
H        1.162813878013        4.334997265121        0.266133170379
H        3.134010864282        3.064556181282        0.301508819757
