# Supplementary material for: Implementation and Optimization of the Embedded Cluster Reference Interaction Site Model with Atomic Charges
Source: J Phys Chem A. 2022 Apr 8;126(15):2417–29. doi: 10.1021/acs.jpca.1c07904 (PMC9036516; doi:10.1021/acs.jpca.1c07904)
Supplement: Supplementary file 1 — jp1c07904_si_001.zip [file jp1c07904_si_001.zip › SI/geometries/geometries_all_conformers/mobley_7610437/conf1.xyz]

21
solute.pdb
C        3.263527518698        0.078367448737       -0.397973368238
C        1.975431628290        0.864566608299       -0.156530264547
C        1.993650789991        1.683757552240        1.137155299166
H        2.189698239519        1.008211918951        1.978194794819
C        0.684112897620        2.445247604159        1.426455401641
C       -0.540842966044        1.523663166058        1.469901500850
C        0.792230389803        3.241805941372        2.731140794044
O        3.114649603518        2.577650797611        1.146636931717
H        3.213003120979       -0.473797395817       -1.338750877506
H        3.434780632790       -0.645375651988        0.403246811126
H        4.130238779068        0.738561050171       -0.435219081946
H        1.789685584573        1.545426150578       -0.997950654405
H        1.131324426036        0.171862187538       -0.133614344181
H        0.541708067865        3.158595007551        0.601601084207
H       -1.428472278540        2.087053374560        1.765393251779
H       -0.753425506559        1.060664103055        0.505998010841
H       -0.401914360693        0.724479566308        2.204545625063
H       -0.101548677494        3.850020425761        2.887621495080
H        1.661071312426        3.898534056770        2.728605162208
H        0.887685371945        2.566705267657        3.587151233290
H        3.016305426210        3.191400820429        0.408091194991
