# Supplementary material for: Implementation and Optimization of the Embedded Cluster Reference Interaction Site Model with Atomic Charges
Source: J Phys Chem A. 2022 Apr 8;126(15):2417–29. doi: 10.1021/acs.jpca.1c07904 (PMC9036516; doi:10.1021/acs.jpca.1c07904)
Supplement: Supplementary file 1 — jp1c07904_si_001.zip [file jp1c07904_si_001.zip › SI/geometries/geometries_all_conformers/mobley_7610437/conf0.xyz]

21
solute.pdb
C        3.276315848285        0.107979359246       -0.415996147477
C        1.982109409063        0.881613792940       -0.166561980191
C        1.998500067125        1.697182445690        1.129491832001
H        2.204377808780        1.020994406848        1.967672231590
C        0.683274066802        2.445777532050        1.426739499360
C       -0.532832578915        1.512730644799        1.473339632079
C        0.789830930017        3.239883422077        2.733089803602
O        3.111276690979        2.601274269126        1.136746763902
H        3.226548159136       -0.442206721994       -1.357989525293
H        3.457953149823       -0.616205848264        0.382531746665
H        4.136709967983        0.776263083449       -0.455500080649
H        1.786354330049        1.563188882514       -1.005130613683
H        1.144519110705        0.181097637043       -0.141994803870
H        0.530475862117        3.159919048526        0.604426776534
H       -1.424533853327        2.067347044037        1.773281720831
H       -0.744910928606        1.049407444189        0.509427901959
H       -0.383573305080        0.713616234081        2.206056087479
H       -0.109214566843        3.838731963738        2.895566979776
H        1.652061803991        3.905282358872        2.728160401949
H        0.896208747966        2.563461009110        3.586765214156
H        3.003549279951        3.216661991922        0.400876559277
