# Supplementary material for: Implementation and Optimization of the Embedded Cluster Reference Interaction Site Model with Atomic Charges
Source: J Phys Chem A. 2022 Apr 8;126(15):2417–29. doi: 10.1021/acs.jpca.1c07904 (PMC9036516; doi:10.1021/acs.jpca.1c07904)
Supplement: Supplementary file 1 — jp1c07904_si_001.zip [file jp1c07904_si_001.zip › SI/geometries/geometries_all_conformers/mobley_7610437/conf2.xyz]

21
solute.pdb
C        3.248446894119       -0.009969827284       -0.319231159629
C        2.015263501965        0.881594377816       -0.182002346594
C        2.035899172665        1.754417161811        1.075565799789
H        2.245297688292        1.107461729949        1.933952675034
C        0.701080333769        2.476133141959        1.361976506683
C        0.719716938821        3.119994532907        2.751173677024
C        0.326065604802        3.505985745685        0.289958890713
O        3.144538116043        2.662236203043        1.058792283029
H        3.213946881303       -0.590430865854       -1.243509491120
H        3.317254048316       -0.714492232212        0.513727574019
H        4.162984259878        0.584569121353       -0.325263290847
H        1.927574520967        1.523970997007       -1.065849762213
H        1.111541117948        0.263497260094       -0.164292535989
H       -0.070196248337        1.696221727339        1.360745662632
H       -0.236881332577        3.598354603329        2.973908047267
H        0.911721036887        2.377149805408        3.529336167914
H        1.502625377939        3.878078621718        2.815877873180
H       -0.640997761183        3.958366445617        0.519025024025
H        0.251725473124        3.063515545876       -0.705218796400
H        1.054701384899        4.321053445055        0.248943936618
H        3.077692990360        3.211892459384        0.269283264865
