# Supplementary material for: Implementation and Optimization of the Embedded Cluster Reference Interaction Site Model with Atomic Charges
Source: J Phys Chem A. 2022 Apr 8;126(15):2417–29. doi: 10.1021/acs.jpca.1c07904 (PMC9036516; doi:10.1021/acs.jpca.1c07904)
Supplement: Supplementary file 1 — jp1c07904_si_001.zip [file jp1c07904_si_001.zip › SI/geometries/geometries_all_conformers/mobley_7610437/conf3.xyz]

21
solute.pdb
C        3.278635507435        0.033182162519       -0.368096862470
C        2.047853108710        0.930195376679       -0.240429529339
C        1.988446152397        1.685334959312        1.090159041010
H        2.130129088459        0.963476201864        1.901296325052
C        0.663313387643        2.427589899589        1.371195901739
C        0.304418018214        3.468970400401        0.306027975841
C       -0.499823218923        1.458961180602        1.607954344594
O        3.108282397470        2.568898727410        1.227168786397
H        3.308093595123       -0.458000985674       -1.342957043942
H        3.274828575969       -0.747288115911        0.397253981513
H        4.197542120540        0.608394771721       -0.248728274097
H        2.034559643329        1.654912036344       -1.062686932922
H        1.143100219025        0.326085355182       -0.353126393865
H        0.843389413738        2.964123471114        2.309085935617
H       -0.566405006497        4.049222068837        0.618902225384
H        1.115937449060        4.182111118030        0.138290774045
H        0.059071558931        3.003085390966       -0.651415304574
H       -1.383122130733        1.997631362994        1.958299247241
H       -0.248047642512        0.710302001870        2.363477836916
H       -0.783102050624        0.930508420252        0.694348497965
H        3.099699813248        3.191104195899        0.490679467895
