# Supplementary material for: Implementation and Optimization of the Embedded Cluster Reference Interaction Site Model with Atomic Charges
Source: J Phys Chem A. 2022 Apr 8;126(15):2417–29. doi: 10.1021/acs.jpca.1c07904 (PMC9036516; doi:10.1021/acs.jpca.1c07904)
Supplement: Supplementary file 1 — jp1c07904_si_001.zip [file jp1c07904_si_001.zip › SI/geometries/geometries_all_conformers/mobley_7610437/conf4.xyz]

21
solute.pdb
C        1.772852307331        1.705090954675       -1.440013215504
C        1.996810618688        0.905129618885       -0.155385428575
C        1.998530249229        1.725324970167        1.143293437875
H        2.179467683871        1.030812286176        1.970696686173
C        0.696020202795        2.490881246189        1.451290024621
C       -0.536266781708        1.579587455390        1.424196021651
C        0.796524874038        3.210633578190        2.800508052271
O        3.132180310870        2.602131104523        1.180682078051
H        1.842475430346        1.053560535991       -2.313161704051
H        2.527461697351        2.485907946147       -1.569588613764
H        0.790413667106        2.181198365320       -1.465431650833
H        1.244120589117        0.116059869329       -0.079590883149
H        2.965240343675        0.400775498283       -0.210906437504
H        0.570087080480        3.254230935095        0.671802738724
H       -1.428572056417        2.137057055837        1.717116021822
H       -0.723009331906        1.156174499734        0.436442275677
H       -0.423459937008        0.749808591528        2.128631383400
H       -0.091010165582        3.821586205992        2.980599892800
H        1.673683093463        3.855059029804        2.844779211318
H        0.872986500606        2.487330639243        3.618136841656
H        3.028163623657        3.265959613502        0.489203267342
