# Supplementary material for: Implementation and Optimization of the Embedded Cluster Reference Interaction Site Model with Atomic Charges
Source: J Phys Chem A. 2022 Apr 8;126(15):2417–29. doi: 10.1021/acs.jpca.1c07904 (PMC9036516; doi:10.1021/acs.jpca.1c07904)
Supplement: Supplementary file 1 — jp1c07904_si_001.zip [file jp1c07904_si_001.zip › SI/geometries/geometries_all_conformers/mobley_2183616/conf5.xyz]

24
solute.pdb
C        1.471285635802       -0.181117179703        2.281272905840
C        0.359653469790        0.814349895054        1.950184226072
C       -0.986531969584        0.602783389123        2.689848531459
H       -1.646259894137        1.399849679468        2.329800622484
C       -0.849143151274        0.796492263064        4.204026444734
C       -1.652462684185       -0.705626039004        2.290261551111
C       -2.408349072450       -0.755856751272        1.114792731669
C       -3.012843397256       -1.932696638141        0.691212587725
C       -2.875157630962       -3.096257522561        1.441136985716
C       -2.131405787628       -3.064217437785        2.613993402857
C       -1.528073165141       -1.881578559087        3.032770621231
H        2.365632339685        0.041041033528        1.695134153070
H        1.756251356691       -0.141281026287        3.334718421988
H        1.173276385944       -1.206134509718        2.052941398237
H        0.706309626012        1.829562030748        2.171474995928
H        0.165800300825        0.785202533795        0.873958739269
H       -1.817088014498        0.704089509912        4.700391345505
H       -0.173007229998        0.072298021652        4.660680033286
H       -0.453151740534        1.791462774409        4.420350211375
H       -2.529774096001        0.146856788087        0.525331551847
H       -3.596698256550       -1.940018387487       -0.221454970642
H       -3.347469336860       -4.015451816834        1.117171449349
H       -2.020111288377       -3.962050205086        3.210260711871
H       -0.958882399315       -1.883001845877        3.953341348019
