# Supplementary material for: Implementation and Optimization of the Embedded Cluster Reference Interaction Site Model with Atomic Charges
Source: J Phys Chem A. 2022 Apr 8;126(15):2417–29. doi: 10.1021/acs.jpca.1c07904 (PMC9036516; doi:10.1021/acs.jpca.1c07904)
Supplement: Supplementary file 1 — jp1c07904_si_001.zip [file jp1c07904_si_001.zip › SI/geometries/geometries_all_conformers/mobley_2183616/conf0.xyz]

24
solute.pdb
C        0.076475427055        1.107818951527        0.370125833655
C        0.332446246793        0.909343088221        1.862664993117
C       -0.929750238078        0.589323270691        2.687800150465
H       -1.650071880337        1.393340594674        2.499405029749
C       -0.615764980945        0.596438613721        4.192114407908
C       -1.598580731707       -0.708502398414        2.265562615793
C       -2.907097786672       -0.710878790385        1.781053321063
C       -3.535540894561       -1.893297102699        1.401778728298
C       -2.860878917496       -3.103619566566        1.500652510815
C       -1.555377992882       -3.119103303589        1.981978739859
C       -0.934097062260       -1.935015741589        2.359752842796
H        1.001334972587        1.354908579430       -0.155546791772
H       -0.337945413401        0.208251245130       -0.088876590121
H       -0.630476780667        1.923871163957        0.196947108624
H        1.068994265911        0.112083941858        2.007310345094
H        0.785275800400        1.816553614687        2.275934031143
H       -1.513037832973        0.403439121138        4.783090087553
H        0.121020914231       -0.168953391320        4.447353646261
H       -0.209125079383        1.564045168885        4.496094005754
H       -3.442812458758        0.228468850450        1.699263528711
H       -4.552121190029       -1.866382086814        1.028101634380
H       -3.345492390223       -4.026238777343        1.205886673658
H       -1.019312120203       -4.057062716074        2.063911420065
H        0.082936123598       -1.969832329575        2.732641727131
