# Supplementary material for: Implementation and Optimization of the Embedded Cluster Reference Interaction Site Model with Atomic Charges
Source: J Phys Chem A. 2022 Apr 8;126(15):2417–29. doi: 10.1021/acs.jpca.1c07904 (PMC9036516; doi:10.1021/acs.jpca.1c07904)
Supplement: Supplementary file 1 — jp1c07904_si_001.zip [file jp1c07904_si_001.zip › SI/geometries/geometries_all_conformers/mobley_2183616/conf3.xyz]

24

C       -3.564349276579       -0.123997888301       -0.832883126084
C       -2.076121921037        0.226121889247       -0.843845678352
C       -1.272441657483       -0.355131218914        0.339071095772
H       -1.453691278033       -1.435935627335        0.349308746931
C       -1.733987829618        0.201299102036        1.695175360916
C        0.220739138153       -0.163984977968        0.134869960985
C        1.059055084694       -1.265548310589       -0.043602982027
C        2.427598571348       -1.107927303789       -0.239752740963
C        2.986546640309        0.163893216563       -0.261632350150
C        2.164982796561        1.272774528529       -0.085562642066
C        0.798977147486        1.108654041792        0.110749042808
H       -4.055240496422        0.250323117122       -1.733753355018
H       -3.714617480964       -1.206737095161       -0.801335135441
H       -4.083339047033        0.308557470574        0.024315276448
H       -1.630047990465       -0.140805646493       -1.772781563157
H       -1.955729469890        1.314395137733       -0.859716049608
H       -1.141354394606       -0.220953294854        2.508745653745
H       -1.627322101788        1.288202311843        1.735642926360
H       -2.781352839126       -0.037680505909        1.886523068366
H        0.633392019721       -2.262955574866       -0.027722675988
H        3.055827178984       -1.980286858386       -0.374489727525
H        4.051277006630        0.291307418632       -0.413594402491
H        2.589486745150        2.269550081450       -0.100543869455
H        0.177783797810        1.986184224144        0.246588141294
