# Supplementary material for: Implementation and Optimization of the Embedded Cluster Reference Interaction Site Model with Atomic Charges
Source: J Phys Chem A. 2022 Apr 8;126(15):2417–29. doi: 10.1021/acs.jpca.1c07904 (PMC9036516; doi:10.1021/acs.jpca.1c07904)
Supplement: Supplementary file 1 — jp1c07904_si_001.zip [file jp1c07904_si_001.zip › SI/geometries/geometries_all_conformers/mobley_8765203/conf0.xyz]

13
solute.pdb
C       -0.501416732082       -2.464205442489       -1.026309611543
C       -0.634288431576       -2.703251782289        0.453302753113
C       -0.890251487949       -3.921884599942        0.945608082793
C       -0.478223480861       -1.570225936466        1.367821062363
C       -0.223149382610       -0.306911339576        1.021057628280
H       -1.241881927833       -1.739798782879       -1.376399031601
H       -0.639057520715       -3.389169041696       -1.585478759898
H        0.483716766853       -2.059097691662       -1.273240130308
H       -0.984897885522       -4.090286709518        2.011805363616
H       -1.012733387648       -4.783138314502        0.300797055929
H       -0.586422560960       -1.809144554186        2.422321140758
H       -0.122730430005        0.468155141939        1.769726437891
H       -0.105663539092       -0.001040946732       -0.011011991393
