# Supplementary material for: Implementation and Optimization of the Embedded Cluster Reference Interaction Site Model with Atomic Charges
Source: J Phys Chem A. 2022 Apr 8;126(15):2417–29. doi: 10.1021/acs.jpca.1c07904 (PMC9036516; doi:10.1021/acs.jpca.1c07904)
Supplement: Supplementary file 1 — jp1c07904_si_001.zip [file jp1c07904_si_001.zip › SI/geometries/geometries_all_conformers/MNSOL_0148but/conf0.xyz]

8
0148but H4C4 butenyne m062x_mg3s_geom
C       -0.112395949261       -1.692761402940       -0.000000024282
C        0.577451974876       -0.550285058235       -0.000000048719
C       -0.006523740002        0.744987765060       -0.000000018686
C       -0.468906901685        1.856003214033        0.000000006901
H       -0.883978259526        2.834091896715        0.000000029463
H        1.663336634810       -0.580551483220        0.000000005504
H       -1.194732974323       -1.702888719540       -0.000000016112
H        0.397249215111       -2.647096211873        0.000000065931
