# Supplementary material for: Implementation and Optimization of the Embedded Cluster Reference Interaction Site Model with Atomic Charges
Source: J Phys Chem A. 2022 Apr 8;126(15):2417–29. doi: 10.1021/acs.jpca.1c07904 (PMC9036516; doi:10.1021/acs.jpca.1c07904)
Supplement: Supplementary file 1 — jp1c07904_si_001.zip [file jp1c07904_si_001.zip › SI/geometries/geometries_all_conformers/mobley_352111/conf0.xyz]

20
solute.pdb
C       -0.142195783332        1.201729224332       -0.119192577707
C       -0.682157416741        1.282594335839       -1.521601036574
O       -0.112230187998        1.763273918816       -2.466977145478
O       -1.916445543489        0.736815995984       -1.598002557895
C       -2.533854835386        0.740991420953       -2.897556546020
C       -3.871340261216        0.060712191662       -2.790580986823
O       -3.650426177039       -1.343925251931       -2.571057075438
C       -4.757600638559       -2.109743745888       -2.446696267242
O       -5.876387450115       -1.671484757870       -2.522948868345
C       -4.393632650028       -3.549653121286       -2.204118361352
H       -0.817793619130        1.708204482598        0.571760413690
H        0.841342232594        1.661882525855       -0.082568133494
H       -0.077546560232        0.158470841222        0.194031548424
H       -2.667822153600        1.771984098410       -3.232096609884
H       -1.884325248115        0.233451002829       -3.611866125051
H       -4.433562405114        0.199508618864       -3.716469275373
H       -4.462081232729        0.469621598199       -1.969680852806
H       -3.830773225943       -3.637183650962       -1.273191764436
H       -3.753145967611       -3.915685776317       -3.007883318615
H       -5.299020876217       -4.147563951309       -2.146304459580
