# Supplementary material for: Implementation and Optimization of the Embedded Cluster Reference Interaction Site Model with Atomic Charges
Source: J Phys Chem A. 2022 Apr 8;126(15):2417–29. doi: 10.1021/acs.jpca.1c07904 (PMC9036516; doi:10.1021/acs.jpca.1c07904)
Supplement: Supplementary file 1 — jp1c07904_si_001.zip [file jp1c07904_si_001.zip › SI/geometries/geometries_all_conformers/mobley_352111/conf4.xyz]

20

C        4.049578791301        0.933454420512        0.025345113261
C        2.966101643781       -0.107924110993       -0.050314972144
O        3.136103870235       -1.293782509825       -0.160093431870
O        1.740252468143        0.461933974765        0.020144938143
C        0.618322911781       -0.434541445348       -0.045083475103
C       -0.618093432989        0.433552091446        0.053868439388
O       -1.740014982511       -0.462941447169       -0.010699795812
C       -2.965881617092        0.106996965936        0.059433209130
O       -3.135848181540        1.292901354563        0.168646939028
C       -4.049384080284       -0.934402414091       -0.015346481622
H        3.955072025616        1.505461132758        0.949692393552
H        5.021087407423        0.448537814777       -0.014979942346
H        3.949340706104        1.635500375240       -0.804126025741
H        0.668413275680       -1.151921705139        0.775262082352
H        0.641420175600       -0.990157534016       -0.983637809566
H       -0.640767837514        0.989353212460        0.992333659332
H       -0.668522705818        1.150771146039       -0.766575091434
H       -3.952811531077       -1.509979847239       -0.937259937206
H       -3.951270392856       -1.633340338751        0.817104580908
H       -5.020899398882       -0.449145106525        0.021156145550
