# Supplementary material for: Implementation and Optimization of the Embedded Cluster Reference Interaction Site Model with Atomic Charges
Source: J Phys Chem A. 2022 Apr 8;126(15):2417–29. doi: 10.1021/acs.jpca.1c07904 (PMC9036516; doi:10.1021/acs.jpca.1c07904)
Supplement: Supplementary file 1 — jp1c07904_si_001.zip [file jp1c07904_si_001.zip › SI/geometries/geometries_all_conformers/mobley_7573149/conf1.xyz]

17
solute.pdb
C        2.395957187461       -0.680754828827        0.663265127467
C        1.243510283548       -0.437589560973        1.636378785627
C        1.316634326633       -1.277006072299        2.902611729773
O        2.510663476446       -0.994022371654        3.671190065129
C        2.432013282780       -0.022295515966        4.605502201797
O        1.434014053104        0.611860405692        4.837066250706
C        3.753449645970        0.154056468277        5.306936183464
H        2.293299942335       -0.057098966490       -0.226757458191
H        3.358368939768       -0.450701530623        1.123365890065
H        2.424478106224       -1.723962601978        0.337281462210
H        0.290344083314       -0.671500766203        1.150409814166
H        1.194259655949        0.617712632314        1.916660919218
H        0.445707184740       -1.106303617302        3.534020379364
H        1.392570859724       -2.339199853479        2.665322974723
H        4.504256592360        0.502130439175        4.595074277894
H        4.100021421789       -0.800165246786        5.705516463851
H        3.644850957854        0.879740987124        6.108454932739
