# Supplementary material for: Implementation and Optimization of the Embedded Cluster Reference Interaction Site Model with Atomic Charges
Source: J Phys Chem A. 2022 Apr 8;126(15):2417–29. doi: 10.1021/acs.jpca.1c07904 (PMC9036516; doi:10.1021/acs.jpca.1c07904)
Supplement: Supplementary file 1 — jp1c07904_si_001.zip [file jp1c07904_si_001.zip › SI/geometries/geometries_all_conformers/mobley_7573149/conf0.xyz]

17
solute.pdb
C       -0.014768580742       -0.645073717075        0.871387145762
C        1.218520209946       -0.417876548155        1.744792818904
C        1.266822265871       -1.381543254346        2.914121155704
O        2.454316521149       -1.091287681436        3.683670044291
C        2.675308304530       -1.864875583789        4.766463328381
O        1.944882137811       -2.761117513836        5.105443644316
C        3.939355873013       -1.454780476758        5.475208530363
H       -0.033058324297        0.055327338764        0.034981437551
H       -0.029881683437       -1.656169281346        0.457026430540
H       -0.937575172972       -0.505884188019        1.440045460894
H        1.224479473356        0.606388288001        2.127659779739
H        2.127922118984       -0.535845920763        1.149068404547
H        0.392989245703       -1.276545703376        3.561400671017
H        1.307343602492       -2.421049286327        2.581021499361
H        3.867985398144       -0.413137302973        5.792397775149
H        4.790125799830       -1.531070023949        4.796359201030
H        4.095232810618       -2.095459144616        6.338952672453
