# Supplementary material for: Implementation and Optimization of the Embedded Cluster Reference Interaction Site Model with Atomic Charges
Source: J Phys Chem A. 2022 Apr 8;126(15):2417–29. doi: 10.1021/acs.jpca.1c07904 (PMC9036516; doi:10.1021/acs.jpca.1c07904)
Supplement: Supplementary file 1 — jp1c07904_si_001.zip [file jp1c07904_si_001.zip › SI/geometries/geometries_all_conformers/mobley_4287564/conf0.xyz]

14
solute.pdb
C        0.983389403971       -2.148558803238        4.769251295079
C        0.752118625482       -1.515626697043        3.425116728539
C        1.614180835492       -0.544984233017        2.911252993477
C        1.351711980453        0.006775333246        1.664671076736
C        0.234901662935       -0.425381191631        0.963354862411
C       -0.568132608106       -1.396166358416        1.551543849328
N       -0.324688723769       -1.930919203641        2.746092194311
H        1.071690207825       -3.232095135623        4.666016828729
H        1.886111799518       -1.766791684231        5.246575865546
H        0.132310644448       -1.958967509998        5.427018217115
H        2.477506974088       -0.229095334730        3.483531212779
H        2.009105335505        0.761053465123        1.249136140396
H       -0.011061534920       -0.025641980994       -0.011850726703
H       -1.451144602922       -1.762600665805        1.036289462257
