# Supplementary material for: Implementation and Optimization of the Embedded Cluster Reference Interaction Site Model with Atomic Charges
Source: J Phys Chem A. 2022 Apr 8;126(15):2417–29. doi: 10.1021/acs.jpca.1c07904 (PMC9036516; doi:10.1021/acs.jpca.1c07904)
Supplement: Supplementary file 1 — jp1c07904_si_001.zip [file jp1c07904_si_001.zip › SI/geometries/geometries_all_conformers/MNSOL_n006/conf0.xyz]

12
n006 H8C2N2 1,1-dimethylhydrazine m062x_mg3s_geom
N        0.005732318535        0.019916877132       -0.370186308274
N       -0.503656466130        1.279620445732        0.059344938172
C       -0.813045779015       -1.097925145438        0.071239535736
C        1.387721493074       -0.103906611443        0.060441731833
H       -0.827801024176        1.227001119918        1.030195060999
H       -1.303467288388        1.509896287881       -0.519292580706
H       -0.394328940404       -2.034470033661       -0.302466068549
H       -1.823687727883       -0.993026999421       -0.327333947172
H       -0.879206047933       -1.164152378791        1.173292425869
H        1.956720144655        0.741323966735       -0.322441650870
H        1.808961296476       -1.028712744602       -0.338024599523
H        1.491558021189       -0.124564784042        1.160131462487
