# Supplementary material for: Implementation and Optimization of the Embedded Cluster Reference Interaction Site Model with Atomic Charges
Source: J Phys Chem A. 2022 Apr 8;126(15):2417–29. doi: 10.1021/acs.jpca.1c07904 (PMC9036516; doi:10.1021/acs.jpca.1c07904)
Supplement: Supplementary file 1 — jp1c07904_si_001.zip [file jp1c07904_si_001.zip › SI/geometries/geometries_all_conformers/MNSOL_n016/conf1.xyz]

12
n016 H8C2N2 1,2-ethanediamine m062x_mg3s_geom
C        0.568329723702        0.516783563708       -0.001896849879
C       -0.562387792909       -0.523215831714        0.006990281302
N       -0.605576901097       -1.432298994136        1.150263340016
N        1.934129606865       -0.002493806743       -0.019500572875
H        0.469293687890        1.161556548783        0.878324824089
H        0.443675824683        1.165660757881       -0.875239653198
H       -0.495321291219       -1.133462014506       -0.900441195525
H       -1.523095180163        0.000049827527       -0.043413690183
H        0.238129336802       -1.990878336518        1.208796192495
H       -0.694112370931       -0.920510258716        2.021652818216
H        2.092128705950       -0.589286310983       -0.831779297241
H        2.126006650427       -0.562305144583        0.803343802784
