# Supplementary material for: Implementation and Optimization of the Embedded Cluster Reference Interaction Site Model with Atomic Charges
Source: J Phys Chem A. 2022 Apr 8;126(15):2417–29. doi: 10.1021/acs.jpca.1c07904 (PMC9036516; doi:10.1021/acs.jpca.1c07904)
Supplement: Supplementary file 1 — jp1c07904_si_001.zip [file jp1c07904_si_001.zip › SI/geometries/geometries_all_conformers/MNSOL_n016/conf0.xyz]

12
n016 H8C2N2 1,2-ethanediamine m062x_mg3s_geom
C        0.567326781341        0.518104317787        0.000022387849
C       -0.567343428347       -0.518120348612       -0.000006938532
N       -1.925728338970        0.021110596596        0.000016728762
N        1.925711726802       -0.021127449420       -0.000007880201
H        0.459648109622        1.166936946830        0.875989350262
H        0.459633704262        1.167000499780       -0.875896471777
H       -0.459653833013       -1.167013132351        0.875914289669
H       -0.459659491084       -1.166956452483       -0.875971219887
H       -2.084181469984        0.603092782156        0.815391844539
H       -2.084178172616        0.603175342475       -0.815300021863
H        2.084153519287       -0.603127898183       -0.815371784749
H        2.084170892699       -0.603175204575        0.815319715928
