# Supplementary material for: Implementation and Optimization of the Embedded Cluster Reference Interaction Site Model with Atomic Charges
Source: J Phys Chem A. 2022 Apr 8;126(15):2417–29. doi: 10.1021/acs.jpca.1c07904 (PMC9036516; doi:10.1021/acs.jpca.1c07904)
Supplement: Supplementary file 1 — jp1c07904_si_001.zip [file jp1c07904_si_001.zip › SI/geometries/geometries_all_conformers/mobley_4463913/conf0.xyz]

20
solute.pdb
C        1.545232165198       -3.282889391854       -3.045878314305
C        1.679525540341       -3.324678416646       -1.544259222395
O        1.515085819468       -2.004436977463       -1.048052216012
C        1.212694540855       -1.868461279319        0.276035983066
O        1.056338150352       -2.797041889265        1.020163503297
C        1.110011604724       -0.415098210215        0.645189155038
O        3.002983678826       -3.726148888312       -1.155222211532
C        3.207837529519       -5.047835371483       -0.925716200474
O        2.383986086612       -5.896352150560       -1.145499671872
C        4.584864156704       -5.285209734183       -0.370220421483
H        1.685574266560       -4.285034030816       -3.449911388163
H        2.290634688079       -2.611199835568       -3.473014856571
H        0.550222542004       -2.930595215813       -3.320115052320
H        0.965392464770       -3.995231374775       -1.071902580506
H        0.406992368601        0.093913305114       -0.015475675974
H        0.788832274390       -0.325048660683        1.679374010152
H        2.082972782630        0.063193248289        0.516969242989
H        4.641678564271       -4.870245986672        0.638121844810
H        4.783440814131       -6.353086026311       -0.336946461320
H        5.334699961965       -4.777513113464       -0.977639466425
