# Supplementary material for: Implementation and Optimization of the Embedded Cluster Reference Interaction Site Model with Atomic Charges
Source: J Phys Chem A. 2022 Apr 8;126(15):2417–29. doi: 10.1021/acs.jpca.1c07904 (PMC9036516; doi:10.1021/acs.jpca.1c07904)
Supplement: Supplementary file 1 — jp1c07904_si_001.zip [file jp1c07904_si_001.zip › SI/geometries/geometries_all_conformers/mobley_1278715/conf0.xyz]

8
solute.pdb
C        0.210451491342       -0.371380705507       -0.669677483100
C       -0.209821589761        0.371258921275        0.669922318695
Cl       -1.202572200810        1.801317395393        0.285835954637
Cl       -1.154802560750       -0.730527411718        1.704857630154
Cl        1.245298400630        0.895994948835        1.556132743019
Cl        1.153881754977        0.730996985098       -1.705368803347
Cl       -1.244672798598       -0.896784702543       -1.555475440227
Cl        1.204237502971       -1.800875430834       -0.286226919832
