# Supplementary material for: Implementation and Optimization of the Embedded Cluster Reference Interaction Site Model with Atomic Charges
Source: J Phys Chem A. 2022 Apr 8;126(15):2417–29. doi: 10.1021/acs.jpca.1c07904 (PMC9036516; doi:10.1021/acs.jpca.1c07904)
Supplement: Supplementary file 1 — jp1c07904_si_001.zip [file jp1c07904_si_001.zip › SI/geometries/geometries_all_conformers/mobley_9624458/conf5.xyz]

11
solute.pdb
C       -0.169507679573       -0.119813996869        0.660733203816
C        0.963300842906        0.790558828960        0.209057722346
Cl        1.816604668298        1.523911329106        1.620920691576
C       -0.877957522040       -0.729535117569       -0.540293859323
Cl       -2.226259235128       -1.813621489664       -0.024361722453
H        0.227138139800       -0.913415983910        1.295982331137
H       -0.882888902631        0.449380522552        1.258881666578
H        1.720186648313        0.248734662365       -0.355626668897
H        0.601364802803        1.622383555085       -0.392938178980
H       -0.207434874080       -1.342723999379       -1.140062376148
H       -1.326246888670        0.030941689324       -1.177492809652
