# Supplementary material for: Implementation and Optimization of the Embedded Cluster Reference Interaction Site Model with Atomic Charges
Source: J Phys Chem A. 2022 Apr 8;126(15):2417–29. doi: 10.1021/acs.jpca.1c07904 (PMC9036516; doi:10.1021/acs.jpca.1c07904)
Supplement: Supplementary file 1 — jp1c07904_si_001.zip [file jp1c07904_si_001.zip › SI/geometries/geometries_all_conformers/mobley_9624458/conf0.xyz]

11
solute.pdb
C       -0.160565951233       -0.113645975483        0.626503844261
C        0.975136226920        0.814341535818        0.234941183398
Cl        0.384222934835        2.273028642035       -0.663911691149
C       -0.898517622076       -0.759988191220       -0.531955583612
Cl        0.165211108701       -1.883894011409       -1.475479685263
H        0.253394403062       -0.894088683295        1.272789232719
H       -0.893011674226        0.441273858632        1.221250537700
H        1.489873221105        1.193606189327        1.114098273290
H        1.690364638672        0.322403086301       -0.419446870894
H       -1.264127609658       -0.020496870180       -1.239948816119
H       -1.729979676101       -1.363539580526       -0.176840424332
