# Supplementary material for: Implementation and Optimization of the Embedded Cluster Reference Interaction Site Model with Atomic Charges
Source: J Phys Chem A. 2022 Apr 8;126(15):2417–29. doi: 10.1021/acs.jpca.1c07904 (PMC9036516; doi:10.1021/acs.jpca.1c07904)
Supplement: Supplementary file 1 — jp1c07904_si_001.zip [file jp1c07904_si_001.zip › SI/geometries/geometries_all_conformers/mobley_9624458/conf3.xyz]

11
solute.pdb
C       -0.151598811896       -0.135084474358        0.635840257523
C        0.956530401923        0.819446236344        0.221257268591
Cl        2.293786173632       -0.012801400439       -0.675405208392
C       -0.897893575433       -0.734173696466       -0.543789393134
Cl       -2.248277094645       -1.795982478209        0.015491269625
H        0.259154530452       -0.932162605158        1.258213921851
H       -0.854094039373        0.429267237275        1.257395007011
H        0.594518446503        1.605136958209       -0.439968089892
H        1.420570192512        1.275850599117        1.092191157689
H       -0.250973562389       -1.354353527986       -1.158046425564
H       -1.351822661285        0.035457151670       -1.166179765308
