# Supplementary material for: Implementation and Optimization of the Embedded Cluster Reference Interaction Site Model with Atomic Charges
Source: J Phys Chem A. 2022 Apr 8;126(15):2417–29. doi: 10.1021/acs.jpca.1c07904 (PMC9036516; doi:10.1021/acs.jpca.1c07904)
Supplement: Supplementary file 1 — jp1c07904_si_001.zip [file jp1c07904_si_001.zip › SI/geometries/geometries_all_conformers/mobley_7326982/conf0.xyz]

12
solute.pdb
C        1.074350621055        0.032053574313        0.186136066621
C        1.355139375245        0.896523751908        1.410369332705
C        2.839508905039        1.046091750324        1.695258008404
O        0.841199810209        2.222810005383        1.234964921753
H       -0.000681285276       -0.047706848784        0.000566234731
H        1.543111272695        0.464831824772       -0.700570947740
H        1.461097521496       -0.980470430915        0.324914473779
H        0.872733116897        0.438093374802        2.285622337446
H        2.997078679847        1.682817793148        2.566780944586
H        3.344522741943        1.503350534922        0.841372052288
H        3.295057690899        0.073044274730        1.888974534662
H       -0.099118450048        2.165560395397        1.032612040765
