# Supplementary material for: Implementation and Optimization of the Embedded Cluster Reference Interaction Site Model with Atomic Charges
Source: J Phys Chem A. 2022 Apr 8;126(15):2417–29. doi: 10.1021/acs.jpca.1c07904 (PMC9036516; doi:10.1021/acs.jpca.1c07904)
Supplement: Supplementary file 1 — jp1c07904_si_001.zip [file jp1c07904_si_001.zip › SI/geometries/geometries_all_conformers/mobley_2492140/conf0.xyz]

8
solute.pdb
C       -0.489675134432        0.412884534356       -0.470499167857
C        0.457774598702       -0.464564301096        0.392435641807
Cl        1.822357659679       -1.002437291478       -0.634727120546
Cl       -0.443482999364       -1.918882781756        0.921105371456
Cl        1.075578439233        0.410765566844        1.807530096365
Cl       -1.941223215840        0.914275145197        0.430795913835
Cl        0.343282185628        1.838116551927       -1.137811097646
H       -0.822611533605       -0.189157423993       -1.309829637413
