# Supplementary material for: Implementation and Optimization of the Embedded Cluster Reference Interaction Site Model with Atomic Charges
Source: J Phys Chem A. 2022 Apr 8;126(15):2417–29. doi: 10.1021/acs.jpca.1c07904 (PMC9036516; doi:10.1021/acs.jpca.1c07904)
Supplement: Supplementary file 1 — jp1c07904_si_001.zip [file jp1c07904_si_001.zip › SI/geometries/geometries_all_conformers/mobley_627267/conf0.xyz]

14
solute.pdb
C        0.581534033636       -0.754866892778        1.116851558995
C       -0.339267272953       -0.144558702734        0.060166684788
C       -0.550831621778        1.356384102428        0.310471692538
C        0.188920355073       -0.325641004445       -1.357101378075
Br        0.246583461098       -2.215575121029       -1.946492494148
H        0.721133077028       -1.824022828314        0.955786318115
H        1.566246227102       -0.278327909641        1.095886163293
H        0.165212689421       -0.614565959452        2.116384200984
H       -1.314099619874       -0.639075457503        0.118178637654
H       -1.247637770089        1.791055424494       -0.409491306947
H        0.392829147828        1.904848022879        0.241013475976
H       -0.956142783508        1.521889304352        1.310630096896
H        1.211402240789        0.032847550120       -1.460983205243
H       -0.443882163774        0.167609471624       -2.090300444826
