# Supplementary material for: Implementation and Optimization of the Embedded Cluster Reference Interaction Site Model with Atomic Charges
Source: J Phys Chem A. 2022 Apr 8;126(15):2417–29. doi: 10.1021/acs.jpca.1c07904 (PMC9036516; doi:10.1021/acs.jpca.1c07904)
Supplement: Supplementary file 1 — jp1c07904_si_001.zip [file jp1c07904_si_001.zip › SI/geometries/geometries_all_conformers/mobley_627267/conf2.xyz]

14
solute.pdb
C        0.574260737778       -0.762485734927        1.108446976023
C       -0.306331679676       -0.096938447866        0.048976301484
C       -0.548137828385        1.383093605246        0.351622553813
C        0.187527479476       -0.338648592423       -1.371759390957
Br        1.959292330909        0.466013581304       -1.774755713457
H        0.703324988010       -1.828916752784        0.908356004031
H        1.564309498077       -0.304080782388        1.139702680043
H        0.124373992973       -0.659479131559        2.097936831110
H       -1.283321706745       -0.602090492326        0.065947725525
H       -1.208447649361        1.839618725298       -0.389641444323
H        0.389865253620        1.940958065641        0.354678082341
H       -1.013155296449        1.500939757424        1.332451490056
H       -0.477779613455        0.099294766987       -2.111218867917
H        0.319319493228       -1.397378567625       -1.580143227772
