# Supplementary material for: Implementation and Optimization of the Embedded Cluster Reference Interaction Site Model with Atomic Charges
Source: J Phys Chem A. 2022 Apr 8;126(15):2417–29. doi: 10.1021/acs.jpca.1c07904 (PMC9036516; doi:10.1021/acs.jpca.1c07904)
Supplement: Supplementary file 1 — jp1c07904_si_001.zip [file jp1c07904_si_001.zip › SI/geometries/geometries_all_conformers/mobley_1075836/conf1.xyz]

14
solute.pdb
C       -0.876240435402        0.261252204644        0.347185293934
C       -0.803288847076        0.741633057773        1.802593508194
C       -2.086817347693        1.422054410148        2.219001664407
O       -3.137430323926        0.859341206267        2.399919879112
O       -1.931589114081        2.757272460795        2.343752289426
C       -3.110661479335        3.494613618659        2.705660360805
H        0.037839420938       -0.270307292639        0.078719707898
H       -1.720280525764       -0.414764839944        0.206458028193
H       -0.991021873632        1.101960805876       -0.339867925444
H        0.035928717061        1.422489902218        1.942802961756
H       -0.667234199856       -0.115941867914        2.464758929157
H       -2.800148895173        4.534984030795        2.759530559441
H       -3.490656792384        3.157377726277        3.669883151601
H       -3.888498303678        3.364834577046        1.953201591520
