# Supplementary material for: Implementation and Optimization of the Embedded Cluster Reference Interaction Site Model with Atomic Charges
Source: J Phys Chem A. 2022 Apr 8;126(15):2417–29. doi: 10.1021/acs.jpca.1c07904 (PMC9036516; doi:10.1021/acs.jpca.1c07904)
Supplement: Supplementary file 1 — jp1c07904_si_001.zip [file jp1c07904_si_001.zip › SI/geometries/geometries_all_conformers/mobley_1075836/conf0.xyz]

14
solute.pdb
C       -0.868384913608        0.542734154976        0.350803412415
C       -0.879822597452        0.549242436459        1.873825474664
C       -2.058917863060        1.292050810937        2.461271542409
O       -2.929419210711        1.840272707774        1.834688341202
O       -2.020204343227        1.267570662715        3.810917858614
C       -3.094451694836        1.943505463949        4.483347987488
H        0.000334454815       -0.004714194627       -0.018510108300
H       -1.766779215275        0.070308315742       -0.047341549771
H       -0.829394588365        1.557299290597       -0.046649646143
H        0.029016565421        1.004970395757        2.277715889734
H       -0.899014861558       -0.467561620907        2.277015131914
H       -2.899836565216        1.818269095311        5.545425227431
H       -4.053413616110        1.500192053334        4.215435164876
H       -3.106711550818        3.000860427983        4.219055273467
