# Supplementary material for: Implementation and Optimization of the Embedded Cluster Reference Interaction Site Model with Atomic Charges
Source: J Phys Chem A. 2022 Apr 8;126(15):2417–29. doi: 10.1021/acs.jpca.1c07904 (PMC9036516; doi:10.1021/acs.jpca.1c07904)
Supplement: Supplementary file 1 — jp1c07904_si_001.zip [file jp1c07904_si_001.zip › SI/geometries/geometries_all_conformers/mobley_5760563/conf2.xyz]

13
solute.pdb
C        0.768336171065        0.788194148506        1.992232110420
O        1.002265384995        1.674683664078        0.869567598519
S        2.315777944506        2.537775454671        0.847564978719
O        2.364426700587        3.173775523548       -0.424668150810
O        3.430546304220        1.779298159022        1.328781083111
O        1.896954423305        3.595289738622        1.966781642550
C        2.900989143679        4.572285823653        2.330529024543
H       -0.106106159718        0.208087466731        1.711088031870
H        0.564720818191        1.373171116681        2.888235543241
H        1.629081930555        0.139514204235        2.141439151488
H        2.436630906830        5.182871086867        3.099981316620
H        3.156175617575        5.185642287929        1.466430198347
H        3.786100814212        4.072711325455        2.723337471381
