# Supplementary material for: Implementation and Optimization of the Embedded Cluster Reference Interaction Site Model with Atomic Charges
Source: J Phys Chem A. 2022 Apr 8;126(15):2417–29. doi: 10.1021/acs.jpca.1c07904 (PMC9036516; doi:10.1021/acs.jpca.1c07904)
Supplement: Supplementary file 1 — jp1c07904_si_001.zip [file jp1c07904_si_001.zip › SI/geometries/geometries_all_conformers/mobley_5760563/conf4.xyz]

13
solute.pdb
C        0.796795317970        0.554374636426        1.967652592390
O        0.938746782087        1.542113085454        0.918785828812
S        2.206039869846        2.499817925305        0.965481997578
O        2.186556433770        3.200779607735       -0.273863048789
O        3.343363134995        1.776887145540        1.425403218901
O        1.837647811596        3.489769213381        2.152912254044
C        0.830784717645        4.499996824742        1.905534871820
H       -0.103170588532        0.001504744505        1.712026739109
H        0.678891924805        1.043032479663        2.935094648949
H        1.662703643417       -0.104254818939        1.979991335107
H        0.777445997572        5.074065117745        2.826714055946
H       -0.131391915725        4.032600089008        1.694610507678
H        1.133486870555        5.133513949437        1.074354998455
