# Supplementary material for: Implementation and Optimization of the Embedded Cluster Reference Interaction Site Model with Atomic Charges
Source: J Phys Chem A. 2022 Apr 8;126(15):2417–29. doi: 10.1021/acs.jpca.1c07904 (PMC9036516; doi:10.1021/acs.jpca.1c07904)
Supplement: Supplementary file 1 — jp1c07904_si_001.zip [file jp1c07904_si_001.zip › SI/geometries/geometries_all_conformers/mobley_4609460/conf1.xyz]

22
solute.pdb
C       -0.364152241557       -2.134330178893       -3.740960423061
C        0.355082512130       -0.854821105522       -3.359559745013
O        0.539251452965       -0.755909030060       -1.929142287567
C        1.647329993845       -1.327853972826       -1.409324184906
O        2.477336661965       -1.899472693525       -2.079054045566
C        1.728375661220       -1.169036465763        0.064179389297
C        2.830691589860       -1.712285065259        0.726922504665
C        2.959684363919       -1.593652670594        2.100327217014
C        1.978401193696       -0.924816451247        2.833557557016
C        0.871670934449       -0.377926291276        2.184159191232
C        0.751717703202       -0.501446089619        0.811070091134
O        2.049971200146       -0.775685590934        4.184146809593
H       -0.550321379810       -2.143560935603       -4.817598125971
H        0.238600340150       -3.007834172790       -3.492032563845
H       -1.324589105527       -2.209128779474       -3.227894876205
H       -0.236735108376        0.023749959785       -3.615792327425
H        1.328099072861       -0.788888178620       -3.844944494657
H        3.583809062555       -2.227981701929        0.146231746497
H        3.820414209745       -2.017842939019        2.606678359774
H        0.121300065204        0.137322904822        2.769229078382
H       -0.105472231496       -0.077262587073        0.307728350152
H        2.853634048853       -1.191137964581        4.518472779460
