# Supplementary material for: Implementation and Optimization of the Embedded Cluster Reference Interaction Site Model with Atomic Charges
Source: J Phys Chem A. 2022 Apr 8;126(15):2417–29. doi: 10.1021/acs.jpca.1c07904 (PMC9036516; doi:10.1021/acs.jpca.1c07904)
Supplement: Supplementary file 1 — jp1c07904_si_001.zip [file jp1c07904_si_001.zip › SI/geometries/geometries_all_conformers/mobley_4609460/conf0.xyz]

22
solute.pdb
C       -0.823727225395       -0.715829728202       -3.983907604658
C        0.583008529680       -1.075932327442       -3.561020720423
O        0.641658169455       -1.005092462412       -2.120358502190
C        1.831567445632       -1.300108911728       -1.554501973413
O        2.807959357990       -1.609215970922       -2.198741251788
C        1.800103773425       -1.201506766097       -0.074020814671
C        2.972365724318       -1.481203416953        0.630918728856
C        3.002133288253       -1.405271257181        2.013023693020
C        1.849161648284       -1.045695670976        2.712441960074
C        0.671263699334       -0.763484958562        2.020698596389
C        0.651499872451       -0.842160044863        0.639215916794
O        1.816383554327       -0.954182956786        4.069774078136
H       -0.902002398160       -0.758207458155       -5.072181602805
H       -1.550771206024       -1.411571933473       -3.561730833227
H       -1.084070310610        0.293779213693       -3.661732073044
H        1.322585566216       -0.388865421504       -3.976241844416
H        0.857868979984       -2.084862670583       -3.874003957655
H        3.858586303850       -1.758995239419        0.076030098733
H        3.917655450571       -1.624546042430        2.552422298975
H       -0.212607748523       -0.486248299559        2.579999770247
H       -0.261393136919       -0.623670664414        0.103405099727
H        2.682770661863       -1.170127012031        4.434510937340
