# Supplementary material for: Implementation and Optimization of the Embedded Cluster Reference Interaction Site Model with Atomic Charges
Source: J Phys Chem A. 2022 Apr 8;126(15):2417–29. doi: 10.1021/acs.jpca.1c07904 (PMC9036516; doi:10.1021/acs.jpca.1c07904)
Supplement: Supplementary file 1 — jp1c07904_si_001.zip [file jp1c07904_si_001.zip › SI/geometries/geometries_all_conformers/mobley_7200804/conf0.xyz]

13
solute.pdb
C        1.886520465690       -1.037938569774       -0.102432903123
C        2.925972242263       -1.633378886492        0.604865514112
C        2.889263869278       -1.657803724144        1.996558839226
C        1.813078860224       -1.084990912228        2.640394029460
C        0.761880610789       -0.482937156450        1.954181563470
C        0.809414842439       -0.464890026560        0.564244865544
O       -0.291745578079        0.077251239157        2.606418940255
F        1.742625329771       -1.089572132284        4.000625807089
H        1.911842584738       -1.016611759449       -1.184436903644
H        3.762316175506       -2.077396236299        0.081639845231
H        3.677639704914       -2.111061889052        2.583143151645
H       -0.005054403190        0.001806058242        0.025349203687
H       -0.162754704343       -0.024476004668        3.558448047049
