# Supplementary material for: Implementation and Optimization of the Embedded Cluster Reference Interaction Site Model with Atomic Charges
Source: J Phys Chem A. 2022 Apr 8;126(15):2417–29. doi: 10.1021/acs.jpca.1c07904 (PMC9036516; doi:10.1021/acs.jpca.1c07904)
Supplement: Supplementary file 1 — jp1c07904_si_001.zip [file jp1c07904_si_001.zip › SI/geometries/geometries_all_conformers/MNSOL_test3020/conf0.xyz]

30
test3020 H11C14N1O2CL2 diclofenacacid m062x_mg3s_geom
O        1.877864251830        1.283940228906        1.912586333934
C        2.922706495824        0.442250156110        1.826440004958
O        3.986064009178        0.723444912700        2.305023935424
C        2.663534263379       -0.890707352880        1.110991486246
C        2.178965698008       -0.768983550252       -0.318941726328
C        3.090138549055       -0.930005735443       -1.361093765764
C        2.705668044439       -0.814750818599       -2.691134203134
C        1.378704907656       -0.545937528101       -2.995262298982
C        0.448092690354       -0.395097889059       -1.975214621539
C        0.839063209246       -0.496057332170       -0.643713913564
N       -0.091773464073       -0.322929403345        0.436522533959
C       -1.431352918315        0.057186373940        0.211968364469
C       -1.779191026205        1.353952445777       -0.200027647872
Cl       -0.536375200034        2.540926559357       -0.459239599829
C       -3.103066836219        1.730406926358       -0.379308333761
C       -4.122365281515        0.825445677201       -0.118978456616
C       -3.819674341696       -0.455129466816        0.320152352100
C       -2.491821786749       -0.825501295069        0.471493658783
Cl       -2.136676466780       -2.447776718916        1.022366371525
H        1.091727826661        0.917399545728        1.459306237826
H        3.606692327657       -1.431482639177        1.132012625892
H        1.959945579923       -1.461950334146        1.726477075094
H        4.124279044409       -1.143095250514       -1.117734973321
H        3.437018705607       -0.936698698674       -3.479567509034
H        1.058728672239       -0.460069592696       -4.026036230303
H       -0.587920031199       -0.200733576533       -2.217504262565
H       -0.060486982704       -1.119789637909        1.062455227344
H       -3.323724074945        2.738137858007       -0.702261867580
H       -5.154685121901        1.122241589059       -0.248735285938
H       -4.600380743129       -1.170335452842        0.537558488574
