# Supplementary material for: Implementation and Optimization of the Embedded Cluster Reference Interaction Site Model with Atomic Charges
Source: J Phys Chem A. 2022 Apr 8;126(15):2417–29. doi: 10.1021/acs.jpca.1c07904 (PMC9036516; doi:10.1021/acs.jpca.1c07904)
Supplement: Supplementary file 1 — jp1c07904_si_001.zip [file jp1c07904_si_001.zip › SI/geometries/geometries_all_conformers/mobley_8882696/conf0.xyz]

13
solute.pdb
C       -0.547097254772       -1.036578815380       -0.505125630052
C       -0.541213445419        0.380012056359       -1.091819476779
C        0.611108813556        1.030374806492       -0.326325585794
O        0.651579914188        0.393750148434        0.956408935433
C       -0.181953240244       -0.771426823750        0.955449245507
H        0.219795615904       -1.649424001374       -0.985487802248
H       -1.504909811182       -1.546489811050       -0.613540552934
H       -0.393712092053        0.400986474469       -2.172085921731
H       -1.483016194955        0.887348440708       -0.868060059214
H        1.567714039069        0.870526698929       -0.839041430319
H        0.477814933905        2.104419552969       -0.178631699515
H        0.368008043041       -1.594226221437        1.417742563688
H       -1.077119321038       -0.575272505369        1.558517413959
