# Supplementary material for: Implementation and Optimization of the Embedded Cluster Reference Interaction Site Model with Atomic Charges
Source: J Phys Chem A. 2022 Apr 8;126(15):2417–29. doi: 10.1021/acs.jpca.1c07904 (PMC9036516; doi:10.1021/acs.jpca.1c07904)
Supplement: Supplementary file 1 — jp1c07904_si_001.zip [file jp1c07904_si_001.zip › SI/geometries/geometries_all_conformers/mobley_900088/conf3.xyz]

16
solute.pdb
C       -1.159365012855        1.581989254882        0.224234875121
C       -0.500352211287        0.252237929426        0.493006997260
C       -0.733327595765       -0.385713850766        1.647311926153
C        0.394157973742       -0.314321383756       -0.539878493976
C        0.625567585506        0.322505900636       -1.695058627660
C        1.054482681355       -1.643280734654       -0.270271136209
H       -0.418531671125        2.368780973428        0.060054205962
H       -1.784638803116        1.877259332617        1.066171313751
H       -1.789521637430        1.542100023722       -0.668050943575
H       -0.286377340192       -1.340037487969        1.887694239884
H       -1.390341835995        0.039247585408        2.395816880779
H        1.282781772335       -0.102206755889       -2.443565275833
H        0.176870376306        1.275803698851       -1.936352063997
H        0.314283952234       -2.431490297808       -0.110001878506
H        1.683307984157       -1.936294455689       -1.110431829027
H        1.681103782132       -1.603479732440        0.624419809873
