# Supplementary material for: Implementation and Optimization of the Embedded Cluster Reference Interaction Site Model with Atomic Charges
Source: J Phys Chem A. 2022 Apr 8;126(15):2417–29. doi: 10.1021/acs.jpca.1c07904 (PMC9036516; doi:10.1021/acs.jpca.1c07904)
Supplement: Supplementary file 1 — jp1c07904_si_001.zip [file jp1c07904_si_001.zip › SI/geometries/geometries_all_conformers/mobley_36119/conf18.xyz]

27
solute.pdb
C        1.812320280696        1.179978933220       -1.363685738650
C        2.133290373075        1.729451102484       -2.754607050186
C        0.957774973663        1.701716608947       -3.738756623274
C        0.487050056816        0.301497383219       -4.139379722417
C       -0.640563586626        0.315529730031       -5.172874802140
C       -1.116377687488       -1.079981744142       -5.579887608395
C       -2.242088713693       -1.058099268219       -6.614492686377
C       -2.708638308397       -2.446108550966       -7.012905813555
O       -3.753443887068       -2.309566200643       -7.976433957280
H        2.671947168196        1.275361970238       -0.696685001993
H        1.539218728610        0.123326517972       -1.394337916485
H        0.979379738419        1.724221830237       -0.909559420876
H        2.973196286192        1.170552674795       -3.182505682350
H        2.479009380584        2.763107301001       -2.654469394018
H        0.115471910781        2.256662529612       -3.308000066484
H        1.246102656365        2.246414010721       -4.644582699295
H        0.150232002665       -0.247580163912       -3.254001124401
H        1.338416117167       -0.261691118409       -4.540998629115
H       -1.489294689861        0.883492402024       -4.774369384620
H       -0.307115731221        0.857418247456       -6.065515361955
H       -1.451367921536       -1.619867426134       -4.686265696121
H       -0.266205672217       -1.647639701302       -5.976430997352
H       -1.913103942530       -0.531003634302       -7.515508171747
H       -3.100207804537       -0.502842591421       -6.223047437153
H       -1.869400441184       -3.016810423841       -7.433116867104
H       -3.069253781325       -2.988091153540       -6.128109429838
H       -4.053847505548       -3.186549265128       -8.235972716820
