# Supplementary material for: Implementation and Optimization of the Embedded Cluster Reference Interaction Site Model with Atomic Charges
Source: J Phys Chem A. 2022 Apr 8;126(15):2417–29. doi: 10.1021/acs.jpca.1c07904 (PMC9036516; doi:10.1021/acs.jpca.1c07904)
Supplement: Supplementary file 1 — jp1c07904_si_001.zip [file jp1c07904_si_001.zip › SI/geometries/geometries_all_conformers/mobley_36119/conf23.xyz]

27
solute.pdb
C       -1.253137540578       -0.111113847165       -0.595532655722
C       -1.011051872762        0.458725099248       -1.992795817292
C        0.086685156530       -0.283231689228       -2.758691475727
C        0.428076203737        0.310246974899       -4.132160300880
C       -0.693735160921        0.285185518505       -5.179297639727
C       -1.148372285123       -1.115352767304       -5.595639168311
C       -2.197650941567       -1.093647955756       -6.708412041434
C       -2.656806982419       -2.471564983724       -7.151649369051
O       -1.547096344953       -3.158294982725       -7.732828783563
H       -2.039456015265        0.435989704398       -0.070717804936
H       -0.347605570966       -0.058339640618        0.014821259217
H       -1.555494018971       -1.160708616304       -0.644125632874
H       -0.739474943192        1.517518378218       -1.912846079140
H       -1.947106765614        0.428786939062       -2.558848615064
H        0.997651383036       -0.282630560009       -2.149689736466
H       -0.196453761589       -1.335896960595       -2.865631423646
H        1.294097689079       -0.224216908727       -4.537847847898
H        0.752150047776        1.347664085313       -3.992404470521
H       -1.555788858638        0.856261468770       -4.817267204033
H       -0.339846570594        0.816408208619       -6.069717227981
H       -1.561642450579       -1.648256146832       -4.732194871174
H       -0.284359576359       -1.696105904486       -5.930645033669
H       -1.802152232885       -0.564152348556       -7.581543251971
H       -3.079397774960       -0.534541198365       -6.375443728405
H       -3.045430974958       -3.031669598115       -6.289790486598
H       -3.469964463681       -2.373707660333       -7.882169800312
H       -1.830335373585       -4.038654608189       -7.999230792824
