# Supplementary material for: Implementation and Optimization of the Embedded Cluster Reference Interaction Site Model with Atomic Charges
Source: J Phys Chem A. 2022 Apr 8;126(15):2417–29. doi: 10.1021/acs.jpca.1c07904 (PMC9036516; doi:10.1021/acs.jpca.1c07904)
Supplement: Supplementary file 1 — jp1c07904_si_001.zip [file jp1c07904_si_001.zip › SI/geometries/geometries_all_conformers/mobley_36119/conf13.xyz]

27
solute.pdb
C        2.070995207965        4.010133680477       -4.527409150101
C        1.584562475839        2.636864198057       -4.989130575364
C        0.946077350246        1.819395315971       -3.863230092095
C        0.504787140561        0.405513453131       -4.259318853159
C       -0.655590857194        0.346595525410       -5.256022166563
C       -1.109572202720       -1.079954839648       -5.568952279716
C       -2.274353185122       -1.140082991036       -6.558061897191
C       -2.724096715279       -2.550542034543       -6.897004893351
O       -1.661128908418       -3.217822155471       -7.579285706320
H        2.524385951371        4.570429249272       -5.348098224521
H        2.818495350596        3.918780351671       -3.734728818728
H        1.245586523489        4.609243272825       -4.133364205338
H        2.426669554429        2.073089788790       -5.406390360029
H        0.870406983923        2.766173384663       -5.807593019255
H        1.663586901655        1.744509453532       -3.038380676833
H        0.084524867356        2.368236770642       -3.463420722106
H        0.214031536446       -0.136834469528       -3.352826448807
H        1.363004826450       -0.137619070919       -4.672704727763
H       -1.501579925995        0.918870210169       -4.854915109690
H       -0.370845486049        0.840505473452       -6.190648236248
H       -1.403772126166       -1.578768594857       -4.637283143740
H       -0.269736500396       -1.652483273486       -5.971624394832
H       -1.998471568826       -0.633324866006       -7.488886072287
H       -3.135739881094       -0.599471436114       -6.149883481474
H       -2.987852523403       -3.090148483039       -5.976914887883
H       -3.619058819527       -2.511408077233       -7.531122974677
H       -1.929615970138       -4.123179836182       -7.764898881929
