# Supplementary material for: Implementation and Optimization of the Embedded Cluster Reference Interaction Site Model with Atomic Charges
Source: J Phys Chem A. 2022 Apr 8;126(15):2417–29. doi: 10.1021/acs.jpca.1c07904 (PMC9036516; doi:10.1021/acs.jpca.1c07904)
Supplement: Supplementary file 1 — jp1c07904_si_001.zip [file jp1c07904_si_001.zip › SI/geometries/geometries_all_conformers/mobley_36119/conf5.xyz]

27
solute.pdb
C        4.260143069764       -0.923545854420       -3.959452683403
C        2.947018613178       -0.269766470913       -3.531590631100
C        1.849463897642       -0.362553383465       -4.593090239824
C        0.534381838674        0.292967174854       -4.164696592495
C       -0.569607992358        0.281578691321       -5.228727444406
C       -1.114367552127       -1.106358961037       -5.574025966254
C       -2.261853826157       -1.061034081454       -6.584350026661
C       -2.809118398774       -2.427349570836       -6.958755430518
O       -1.786177376790       -3.160489432539       -7.634471088464
H        5.021257051301       -0.839122339246       -3.180554416975
H        4.657840370130       -0.455703236655       -4.864044534592
H        4.120674918301       -1.986590429988       -4.173353324228
H        3.126108662266        0.783700261808       -3.289331008053
H        2.592599521640       -0.736522687238       -2.605797662560
H        2.202059081824        0.110580500501       -5.517852770649
H        1.680806506218       -1.416236313306       -4.837700684237
H        0.737770131645        1.331985332855       -3.882436605462
H        0.164560813120       -0.198779700179       -3.256696884082
H       -1.397891603726        0.908767104755       -4.879659399255
H       -0.194167271208        0.759100978078       -6.141785496051
H       -1.464774960132       -1.593226369127       -4.655138532141
H       -0.319162697727       -1.738161989939       -5.974316938141
H       -1.931072617615       -0.559498048613       -7.500013600165
H       -3.087918132910       -0.464517237753       -6.181006118036
H       -3.130502794816       -2.962048364604       -6.054197907442
H       -3.686111250440       -2.309455464993       -7.608019528208
H       -2.121358000925       -4.036120107867       -7.851134486597
