# Supplementary material for: Implementation and Optimization of the Embedded Cluster Reference Interaction Site Model with Atomic Charges
Source: J Phys Chem A. 2022 Apr 8;126(15):2417–29. doi: 10.1021/acs.jpca.1c07904 (PMC9036516; doi:10.1021/acs.jpca.1c07904)
Supplement: Supplementary file 1 — jp1c07904_si_001.zip [file jp1c07904_si_001.zip › SI/geometries/geometries_all_conformers/mobley_36119/conf29.xyz]

27
solute.pdb
C        1.825068530475        1.180352338787       -1.364321102801
C        2.131729561384        1.745260457355       -2.752267469038
C        0.950924883872        1.710369004050       -3.730051113978
C        0.497298889461        0.307448927080       -4.140815850920
C       -0.637658220543        0.313426096843       -5.166311234031
C       -1.097116251997       -1.085463240055       -5.578768246375
C       -2.225809963039       -1.070640238204       -6.610569098214
C       -2.711018600794       -2.451899840060       -7.014643560013
O       -3.297491910594       -3.082074188694       -5.874807202108
H        2.686187662560        1.282702767188       -0.700089720719
H        1.566627078497        0.120238075545       -1.402651509569
H        0.986333457626        1.708883578181       -0.902411386673
H        2.975836949534        1.199715269928       -3.189213673959
H        2.465769046209        2.782192623316       -2.645542794669
H        0.103647395642        2.249451358890       -3.288920203315
H        1.226283531434        2.267623572604       -4.632360163051
H        0.174345158590       -0.255047142747       -3.258939978638
H        1.353916433680       -0.239558528997       -4.553542352949
H       -1.491017442660        0.866335368398       -4.756021751972
H       -0.317207823957        0.869501956527       -6.055877857832
H       -1.428041763447       -1.638817962185       -4.695893500021
H       -0.244111462487       -1.640360711990       -5.988396541734
H       -1.893542473884       -0.550634621102       -7.516097356623
H       -3.079160207625       -0.506158037859       -6.220118740106
H       -3.448030781523       -2.363505995093       -7.823029207689
H       -1.868867273761       -3.048424338549       -7.391867342325
H       -3.580294402655       -3.968716549160       -6.119771040678
