# Supplementary material for: Implementation and Optimization of the Embedded Cluster Reference Interaction Site Model with Atomic Charges
Source: J Phys Chem A. 2022 Apr 8;126(15):2417–29. doi: 10.1021/acs.jpca.1c07904 (PMC9036516; doi:10.1021/acs.jpca.1c07904)
Supplement: Supplementary file 1 — jp1c07904_si_001.zip [file jp1c07904_si_001.zip › SI/geometries/geometries_all_conformers/mobley_36119/conf35.xyz]

27
solute.pdb
C        1.116475542048       -0.871988337142       -0.415582439068
C        1.427188086073       -0.281862246212       -1.790267232667
C        0.229988543169       -0.298719064354       -2.742418600129
C        0.541855038708        0.292731909379       -4.119324694850
C       -0.653025172744        0.364954567045       -5.077707353031
C       -1.189192181929       -0.998942819375       -5.528180932193
C       -2.255607550112       -0.936367008872       -6.627483975121
C       -3.565908489289       -0.303403966383       -6.190829009515
O       -4.486708816834       -0.404622040581       -7.277536359179
H        1.990734964233       -0.843311739102        0.238446696761
H        0.796719907711       -1.914388588593       -0.496026934015
H        0.313810434540       -0.318895993207        0.079574861633
H        2.256199135517       -0.834998474796       -2.245362895630
H        1.779767505046        0.748878111698       -1.673584914848
H       -0.123417754284       -1.329721726408       -2.848371996346
H       -0.597643211976        0.261296194798       -2.289537435091
H        1.344314154050       -0.288765025852       -4.589057988763
H        0.942182313285        1.303356133351       -3.982730152423
H       -1.451883780328        0.945292758120       -4.603356340860
H       -0.354701948574        0.931211089081       -5.967154198465
H       -1.591353169443       -1.546254906759       -4.669254891286
H       -0.349658439663       -1.596475608831       -5.899504691137
H       -2.477617037913       -1.948413909878       -6.978023560981
H       -1.871520261941       -0.384529350803       -7.491444974586
H       -3.954014765086       -0.828206539780       -5.306569656113
H       -3.416456427713        0.747625720767       -5.916219796130
H       -5.311026616550        0.025120862691       -7.027590535967
