# Supplementary material for: Implementation and Optimization of the Embedded Cluster Reference Interaction Site Model with Atomic Charges
Source: J Phys Chem A. 2022 Apr 8;126(15):2417–29. doi: 10.1021/acs.jpca.1c07904 (PMC9036516; doi:10.1021/acs.jpca.1c07904)
Supplement: Supplementary file 1 — jp1c07904_si_001.zip [file jp1c07904_si_001.zip › SI/geometries/geometries_all_conformers/mobley_36119/conf0.xyz]

27
solute.pdb
C        2.601411751881        3.168360599241       -2.379319301137
C        2.133692056823        1.762610288069       -2.753273512597
C        0.995179391040        1.754282437267       -3.774542566999
C        0.520312550677        0.351444966418       -4.155284050225
C       -0.617892322409        0.344769432159       -5.176570915426
C       -1.092186026313       -1.058861526685       -5.556708713233
C       -2.229979674685       -1.057469883406       -6.578157638575
C       -2.694596175718       -2.453433150810       -6.950246929609
O       -3.751675155161       -2.335935874742       -7.902687080283
H        3.413465438083        3.138456089438       -1.649534938144
H        1.786344740468        3.753275420358       -1.944775855970
H        2.963848402275        3.710571075037       -3.256782457991
H        1.810699233722        1.233579221386       -1.849843264067
H        2.979151128394        1.191212180521       -3.152119225949
H        0.149335460689        2.326826581083       -3.375341883580
H        1.318423670560        2.284735563711       -4.678267820008
H        0.197443070419       -0.178014729203       -3.250933439082
H        1.366858479856       -0.220284219210       -4.553865653404
H       -1.464748139360        0.915708834610       -4.778426461612
H       -0.295696023006        0.873526032920       -6.081130710726
H       -1.414246542020       -1.586440868912       -4.651053776141
H       -0.244155625651       -1.628841200077       -5.954490203984
H       -1.913988742094       -0.542408518332       -7.490709173547
H       -3.086109706122       -0.500354279583       -6.185024011002
H       -1.857852655406       -3.026406730824       -7.372406371754
H       -3.041746050432       -2.983990451126       -6.053215381122
H       -4.052292536509       -3.217917289308       -8.144288663834
