# Supplementary material for: Implementation and Optimization of the Embedded Cluster Reference Interaction Site Model with Atomic Charges
Source: J Phys Chem A. 2022 Apr 8;126(15):2417–29. doi: 10.1021/acs.jpca.1c07904 (PMC9036516; doi:10.1021/acs.jpca.1c07904)
Supplement: Supplementary file 1 — jp1c07904_si_001.zip [file jp1c07904_si_001.zip › SI/geometries/geometries_all_conformers/mobley_36119/conf15.xyz]

27
solute.pdb
C        2.624360395870        3.278571302976       -2.449097468123
C        2.178371540995        1.849669247923       -2.756107806933
C        1.019967036002        1.776829737418       -3.751960061650
C        0.566689610337        0.350464113445       -4.067443109528
C       -0.592849970515        0.288760629392       -5.064899388427
C       -1.026425935256       -1.124842423428       -5.469200477200
C       -1.640099723702       -1.949290047173       -4.334632797861
C       -2.158921955661       -3.305964593545       -4.779561280974
O       -3.241880837848       -3.107359836716       -5.689784022499
H        3.451577482069        3.294812990112       -1.736011913385
H        1.806245162127        3.864349756573       -2.021432207131
H        2.957476374624        3.791668977886       -3.355235915070
H        1.884907257286        1.351821727379       -1.825247397535
H        3.027443671258        1.279523660057       -3.149167387498
H        0.170314117923        2.347390381145       -3.357875287995
H        1.313067596235        2.277351874429       -4.682671700631
H        0.284126601421       -0.145713003346       -3.132897068082
H        1.415436045636       -0.217300034080       -4.468444078088
H       -1.455378015927        0.824295283780       -4.650424615487
H       -0.305494982575        0.836675511087       -5.968930698656
H       -0.162881712163       -1.664159827777       -5.878082223476
H       -1.756485276079       -1.055425596542       -6.278694851746
H       -2.469610142003       -1.394900317881       -3.882112413877
H       -0.904630202431       -2.118488012265       -3.542267279737
H       -1.351884014524       -3.874624420576       -5.262023554466
H       -2.495906721262       -3.877908293855       -3.905617616690
H       -3.552233401834       -3.965108786419       -5.996477377255
