# Supplementary material for: Implementation and Optimization of the Embedded Cluster Reference Interaction Site Model with Atomic Charges
Source: J Phys Chem A. 2022 Apr 8;126(15):2417–29. doi: 10.1021/acs.jpca.1c07904 (PMC9036516; doi:10.1021/acs.jpca.1c07904)
Supplement: Supplementary file 1 — jp1c07904_si_001.zip [file jp1c07904_si_001.zip › SI/geometries/geometries_all_conformers/mobley_36119/conf46.xyz]

27
solute.pdb
C        1.005876490021       -0.882752440852       -0.401539181372
C        1.344896631875       -0.249419218943       -1.750109683367
C        0.193043604940       -0.308673784413       -2.755082563774
C        0.532884808802        0.327773573639       -4.105035761982
C       -0.619481824960        0.356231677084       -5.117265789347
C       -1.045680339764       -1.021554591396       -5.632398298823
C       -2.191219488083       -0.991847754251       -6.652377232901
C       -1.847548290068       -0.359027546688       -7.991474990109
O       -0.802386173144       -1.120574957188       -8.598694064336
H        1.847967158209       -0.822416181419        0.291510261326
H        0.745035093632       -1.938389364369       -0.515235471800
H        0.154283298278       -0.382064373015        0.067026842719
H        2.220923162450       -0.749653373979       -2.177533888735
H        1.637488446429        0.795568004413       -1.598892667466
H       -0.099624222161       -1.354331193558       -2.895646428628
H       -0.682172392032        0.197556018302       -2.329124645682
H        1.386440639398       -0.198620991633       -4.548506173237
H        0.870408730481        1.355400125595       -3.929948827573
H       -1.483780413272        0.858463687276       -4.664639635199
H       -0.315072811569        0.980317004174       -5.962866543565
H       -1.361411459038       -1.643814476745       -4.790573137224
H       -0.184086113742       -1.523073830536       -6.082236347681
H       -3.047477247872       -0.451070528343       -6.233513393817
H       -2.529505715773       -2.014787891636       -6.842717588235
H       -2.739979351940       -0.356511959098       -8.630172816829
H       -1.533184742849        0.683610432653       -7.858319233469
H       -0.568737478249       -0.714036065074       -9.439032738892
