# Supplementary material for: Implementation and Optimization of the Embedded Cluster Reference Interaction Site Model with Atomic Charges
Source: J Phys Chem A. 2022 Apr 8;126(15):2417–29. doi: 10.1021/acs.jpca.1c07904 (PMC9036516; doi:10.1021/acs.jpca.1c07904)
Supplement: Supplementary file 1 — jp1c07904_si_001.zip [file jp1c07904_si_001.zip › SI/geometries/geometries_all_conformers/mobley_36119/conf31.xyz]

27
solute.pdb
C        0.984264715379       -0.884713173537       -0.403482855511
C        1.343630623833       -0.264420327375       -1.752807025420
C        0.197365211137       -0.308565543898       -2.764993959903
C        0.557475424318        0.315055574530       -4.115734499987
C       -0.587385069863        0.359868957959       -5.135946688962
C       -1.033753033344       -1.012476406321       -5.652499725569
C       -2.200386552797       -0.976711318586       -6.646663063022
C       -1.866487313023       -0.338362552041       -7.984447846775
O       -3.009873627703       -0.467922441805       -8.830246776952
H        1.822608963787       -0.835439392115        0.294849910207
H        0.705715334441       -1.936189801759       -0.513461288683
H        0.138531190888       -0.366714461216        0.056632577011
H        2.213612932972       -0.782173242466       -2.171728012569
H        1.653481386413        0.776014586000       -1.604958733347
H       -0.113125084616       -1.349645101696       -2.901349611641
H       -0.671371253724        0.215476512002       -2.347808268303
H        1.406114206978       -0.227301658273       -4.549984239604
H        0.911072496937        1.337539757467       -3.943309592899
H       -1.448306076301        0.872325362552       -4.689618697703
H       -0.270604958610        0.980790451820       -5.979218451020
H       -1.331911143056       -1.637905896760       -4.807113840197
H       -0.176915187743       -1.518714735175       -6.114030705300
H       -3.050503465355       -0.444711489061       -6.207630393524
H       -2.541303074708       -1.997050433837       -6.844334100969
H       -1.606952671344        0.719308037895       -7.857272504710
H       -0.998562803756       -0.844752585702       -8.429690020755
H       -2.825631171140       -0.035408678602       -9.670251583894
