# Supplementary material for: Implementation and Optimization of the Embedded Cluster Reference Interaction Site Model with Atomic Charges
Source: J Phys Chem A. 2022 Apr 8;126(15):2417–29. doi: 10.1021/acs.jpca.1c07904 (PMC9036516; doi:10.1021/acs.jpca.1c07904)
Supplement: Supplementary file 1 — jp1c07904_si_001.zip [file jp1c07904_si_001.zip › SI/geometries/geometries_all_conformers/mobley_36119/conf21.xyz]

27
solute.pdb
C        2.609231195559        3.159641186349       -2.269874961962
C        2.144264974551        1.764799881452       -2.685958654304
C        1.023512925027        1.784419049837       -3.726564205990
C        0.552717808819        0.392518862747       -4.150059004703
C       -0.570030705100        0.411790975379       -5.188952069161
C       -1.028182729473       -0.987150472437       -5.607167701843
C       -2.200534836325       -1.011954960545       -6.595111156761
C       -1.892558308132       -0.451026914560       -7.974379429540
O       -0.859592957309       -1.241059930910       -8.566049455515
H        3.408550143497        3.109595059180       -1.527175386937
H        1.788402510340        3.736514133958       -1.835251052762
H        2.988274296013        3.721880703027       -3.127573927425
H        1.804431593810        1.214943201171       -1.801358797055
H        2.994892271026        1.200607759613       -3.083960473511
H        0.172181787209        2.349316796047       -3.327759219514
H        1.363716893581        2.336281573823       -4.611163986190
H        0.215609818994       -0.159600075958       -3.264674837654
H        1.403660958727       -0.170574800211       -4.550934797794
H       -1.424809953237        0.969074179159       -4.785748021630
H       -0.228795364393        0.971017246382       -6.066572764362
H       -1.324020577735       -1.542829824869       -4.710888203470
H       -0.186217715405       -1.531925227284       -6.042826617108
H       -3.045599132705       -0.448411996636       -6.183593079314
H       -2.542933449684       -2.043549704198       -6.720865673731
H       -2.800515678042       -0.484630553968       -8.589950916880
H       -1.579056268122        0.597956370448       -7.903760104612
H       -0.646999501488       -0.878242516993       -9.431725500273
