# Supplementary material for: Implementation and Optimization of the Embedded Cluster Reference Interaction Site Model with Atomic Charges
Source: J Phys Chem A. 2022 Apr 8;126(15):2417–29. doi: 10.1021/acs.jpca.1c07904 (PMC9036516; doi:10.1021/acs.jpca.1c07904)
Supplement: Supplementary file 1 — jp1c07904_si_001.zip [file jp1c07904_si_001.zip › SI/geometries/geometries_all_conformers/mobley_36119/conf7.xyz]

27
solute.pdb
C        0.456583558467        4.065747135245       -2.709638952536
C       -0.114322824725        2.701546855126       -3.095135783116
C        0.902628498727        1.809286881502       -3.811529955606
C        0.400854400590        0.401800366542       -4.154813956249
C       -0.712222416203        0.352841033605       -5.204375294759
C       -1.131092087959       -1.071306287795       -5.574543949874
C       -2.242061006143       -1.122263019246       -6.623803332199
C       -2.650830959834       -2.538110809006       -6.986465427243
O       -3.686501592740       -2.469477751850       -7.966435687110
H       -0.287635643226        4.680605587498       -2.198710699822
H        0.791975988588        4.616807333990       -3.592393600939
H        1.315769485409        3.960337986467       -2.041732137900
H       -0.994266627313        2.847555153918       -3.728448747208
H       -0.469118217304        2.187172997335       -2.194644694821
H        1.235527895412        2.307876864590       -4.730035881342
H        1.792745615174        1.719296467152       -3.178905162753
H        0.055341093542       -0.090710163482       -3.237793918435
H        1.247308404730       -0.193077300423       -4.515380976287
H       -1.590614667814        0.898291224689       -4.845256222830
H       -0.377347081144        0.876230887318       -6.107982563793
H       -1.458950552707       -1.595607645546       -4.669023197811
H       -0.255182202844       -1.619135824442       -5.941869748787
H       -1.920229481348       -0.609867113795       -7.535864009143
H       -3.125889318787       -0.588538051761       -6.260564581416
H       -1.785107436197       -3.088738431548       -7.378895202613
H       -3.002881290396       -3.067143583097       -6.090406530769
H       -3.950181533955       -3.364320792987       -8.203849784642
