# Supplementary material for: Implementation and Optimization of the Embedded Cluster Reference Interaction Site Model with Atomic Charges
Source: J Phys Chem A. 2022 Apr 8;126(15):2417–29. doi: 10.1021/acs.jpca.1c07904 (PMC9036516; doi:10.1021/acs.jpca.1c07904)
Supplement: Supplementary file 1 — jp1c07904_si_001.zip [file jp1c07904_si_001.zip › SI/geometries/geometries_all_conformers/mobley_36119/conf22.xyz]

27
solute.pdb
C        0.978296189811       -0.736322921052       -0.338261158836
C        1.335595943253       -0.144352235468       -1.700904593038
C        0.217156323667       -0.285644073253       -2.735060571326
C        0.575268266326        0.306988655574       -4.099759277367
C       -0.557087277341        0.266284072486       -5.135492856598
C       -1.037689713439       -1.128961673267       -5.556328560256
C        0.011044486116       -1.960738110314       -6.298267560253
C       -0.492551372058       -3.325429717484       -6.735580939736
O       -0.771068138111       -4.103486583455       -5.569764305883
H        1.796585226298       -0.618910306103        0.375743142270
H        0.757348382716       -1.804022182106       -0.417581873425
H        0.096148567604       -0.248408287375        0.085102624801
H        2.241082413780       -0.629366742990       -2.082189540680
H        1.587038118422        0.915656317948       -1.583643236921
H       -0.034752570353       -1.345730672508       -2.841352625614
H       -0.687930613639        0.204895638529       -2.355704122734
H        1.461065492065       -0.203245734790       -4.493043016344
H        0.873630983834        1.352168999783       -3.961235069126
H       -1.412755481019        0.822371066669       -4.736524014054
H       -0.233648037620        0.812589230519       -6.029083881336
H       -1.910504746829       -1.009428157609       -6.208470190885
H       -1.387346786002       -1.688084931235       -4.686000974667
H        0.895995462087       -2.111821870123       -5.673527540586
H        0.345548355818       -1.420498434405       -7.191426318409
H       -1.398779904214       -3.212468718535       -7.346520401283
H        0.268225900559       -3.821493237370       -7.351706136597
H       -1.123815471731       -4.956739392066       -5.841317001116
