# Supplementary material for: Implementation and Optimization of the Embedded Cluster Reference Interaction Site Model with Atomic Charges
Source: J Phys Chem A. 2022 Apr 8;126(15):2417–29. doi: 10.1021/acs.jpca.1c07904 (PMC9036516; doi:10.1021/acs.jpca.1c07904)
Supplement: Supplementary file 1 — jp1c07904_si_001.zip [file jp1c07904_si_001.zip › SI/geometries/geometries_all_conformers/mobley_36119/conf12.xyz]

27
solute.pdb
C        0.453955781294        4.076988744363       -2.728013737094
C       -0.119508322579        2.711256615862       -3.104344486731
C        0.899611353834        1.806530674941       -3.801732427676
C        0.394162198186        0.398020149525       -4.135424194044
C       -0.708267444449        0.342319394368       -5.195958364793
C       -1.125702151205       -1.084097615655       -5.556897602434
C       -2.231939542715       -1.141255198391       -6.611187109574
C       -2.644497016484       -2.550880891601       -6.997279104280
O       -1.536286340544       -3.195389041419       -7.627520397276
H       -0.291997428820        4.700909928026       -2.230610757290
H        0.800328084136        4.616962936633       -3.613403702783
H        1.306433221523        3.974846799758       -2.051052115611
H       -0.992911896865        2.854392259026       -3.747418565892
H       -0.485133927123        2.208162550695       -2.201761705237
H        1.243604632621        2.294057283971       -4.722101155588
H        1.783277635204        1.719109270705       -3.159688591762
H        0.036782023261       -0.082950187677       -3.216793461966
H        1.240428795362       -0.205348528592       -4.481190879406
H       -1.587559749531        0.896730360383       -4.850940227807
H       -0.360741297962        0.855762440193       -6.100804477279
H       -1.466392732472       -1.601243404574       -4.651387795837
H       -0.257346565824       -1.640481879143       -5.919651838767
H       -1.910060686877       -0.616032505427       -7.516619446716
H       -3.121520866123       -0.617309277208       -6.243900736282
H       -2.953898508258       -3.108215622823       -6.102254931166
H       -3.502096491359       -2.511511388677       -7.680992326046
H       -1.786222756231       -4.097633867263       -7.850269860663
