# Supplementary material for: Implementation and Optimization of the Embedded Cluster Reference Interaction Site Model with Atomic Charges
Source: J Phys Chem A. 2022 Apr 8;126(15):2417–29. doi: 10.1021/acs.jpca.1c07904 (PMC9036516; doi:10.1021/acs.jpca.1c07904)
Supplement: Supplementary file 1 — jp1c07904_si_001.zip [file jp1c07904_si_001.zip › SI/geometries/geometries_all_conformers/mobley_36119/conf57.xyz]

27
solute.pdb
C        2.749081060788        3.235922904017       -2.460141792850
C        2.234584068569        1.828327559669       -2.758367986029
C        1.074616892668        1.805088127228       -3.754894678030
C        0.553675869430        0.400212986514       -4.062629091970
C       -0.608219922917        0.388317602368       -5.059168200732
C       -1.096369728174       -1.007044825045       -5.469564283765
C       -1.705728510971       -1.864064692424       -4.351338650944
C       -2.975845098188       -1.301800300698       -3.733706018405
O       -3.970542044095       -1.195273337920       -4.753542075366
H        3.575781527619        3.216665317946       -1.746566034037
H        1.960170540711        3.863519564973       -2.036886915459
H        3.107111192641        3.726391076136       -3.369286116849
H        1.917006160121        1.351106852931       -1.824590933958
H        3.055172859955        1.215180897785       -3.147022009926
H        0.253165401645        2.418532875116       -3.365243817185
H        1.391945676874        2.285320245862       -4.688281859149
H        0.250140324170       -0.077363663058       -3.124731066799
H        1.374069936052       -0.209765711847       -4.460236487484
H       -1.442020550755        0.970492017114       -4.651968418400
H       -0.296323032332        0.918585071859       -5.965570080722
H       -0.256207991728       -1.559563243253       -5.904234220328
H       -1.838603011139       -0.901275765049       -6.264077449076
H       -0.980297088029       -2.019503986942       -3.546790317172
H       -1.936950125016       -2.854925851869       -4.753933197261
H       -3.317267652902       -1.971432107855       -2.933998210564
H       -2.784296195211       -0.319645255407       -3.282939158185
H       -4.770450559785       -0.821104358149       -4.370990929358
