# Supplementary material for: Implementation and Optimization of the Embedded Cluster Reference Interaction Site Model with Atomic Charges
Source: J Phys Chem A. 2022 Apr 8;126(15):2417–29. doi: 10.1021/acs.jpca.1c07904 (PMC9036516; doi:10.1021/acs.jpca.1c07904)
Supplement: Supplementary file 1 — jp1c07904_si_001.zip [file jp1c07904_si_001.zip › SI/geometries/geometries_all_conformers/mobley_36119/conf26.xyz]

27
solute.pdb
C        3.469055995560        1.142360443171       -3.214227487398
C        2.135998753714        1.729138563393       -2.747191709544
C        1.021584928789        1.697661230576       -3.800119396148
C        0.541247553346        0.296732551395       -4.186447185096
C       -0.614363443653        0.307374095270       -5.188541444756
C       -1.102613284267       -1.089331549055       -5.574378772385
C       -2.253950498417       -1.069634949999       -6.580786580382
C       -2.768202093872       -2.448116567889       -6.957414498143
O       -3.337945331012       -3.056302558099       -5.797286553132
H        4.234621825997        1.243693374972       -2.441661784475
H        3.831997632529        1.656494861971       -4.108818776455
H        3.386178100653        0.080342457534       -3.453975279559
H        2.295763868999        2.767311248159       -2.439143262165
H        1.797873633109        1.196879144715       -1.850930804637
H        0.166380451789        2.269082776950       -3.422691976200
H        1.363076465218        2.223918213941       -4.699952117729
H        0.228125895962       -0.237704965013       -3.281365052232
H        1.371026084962       -0.280135824884       -4.607843253652
H       -1.450897277524        0.878217882127       -4.768301969052
H       -0.303638643058        0.847536461339       -6.091310684261
H       -1.421463581449       -1.627706742444       -4.677873842701
H       -0.267110870290       -1.661237586928       -5.996500950898
H       -1.934638052276       -0.564994902252       -7.499585331659
H       -3.089948767371       -0.488078322324       -6.178007789804
H       -3.521964765837       -2.358183579059       -7.750059098217
H       -1.943572921117       -3.061441187862       -7.346284667836
H       -3.637621660485       -3.941974569704       -6.024999731482
