# Supplementary material for: Implementation and Optimization of the Embedded Cluster Reference Interaction Site Model with Atomic Charges
Source: J Phys Chem A. 2022 Apr 8;126(15):2417–29. doi: 10.1021/acs.jpca.1c07904 (PMC9036516; doi:10.1021/acs.jpca.1c07904)
Supplement: Supplementary file 1 — jp1c07904_si_001.zip [file jp1c07904_si_001.zip › SI/geometries/geometries_all_conformers/mobley_36119/conf24.xyz]

27
solute.pdb
C       -1.234202498075       -0.143945668980       -0.600539712870
C       -1.008762410182        0.444834458449       -1.992833184723
C        0.102570086496       -0.266230527604       -2.768710231369
C        0.425766213683        0.345500777213       -4.138578556979
C       -0.699611861476        0.303142017425       -5.181473280715
C       -1.128758624625       -1.104332309016       -5.601205404119
C       -2.186063720899       -1.099464839692       -6.706522252558
C       -2.651723418892       -2.484246843928       -7.121676562694
O       -3.316536067873       -3.094211510162       -6.014157199662
H       -2.030216791921        0.381550008724       -0.068266158691
H       -0.328039699650       -0.078510241547        0.007853780175
H       -1.515538751383       -1.198774216262       -0.659575373245
H       -0.759950827894        1.508570698835       -1.903374295164
H       -1.945500536502        0.398673201234       -2.556229052255
H        1.015747789133       -0.250524736969       -2.163124649836
H       -0.158653755876       -1.323586961875       -2.883292658789
H        1.302795193456       -0.165989573862       -4.551010289208
H        0.727094201201        1.388973839257       -3.992528468267
H       -1.572667818926        0.850593703560       -4.810841690924
H       -0.362493930231        0.850010477180       -6.069462424148
H       -1.521711438590       -1.653953205743       -4.743376371771
H       -0.249012642095       -1.661110571664       -5.947983359323
H       -1.791611186991       -0.594234157740       -7.595333774808
H       -3.060265518620       -0.525159726757       -6.381788951043
H       -3.333024837166       -2.404205115296       -7.978559287781
H       -1.790217364428       -3.090895345675       -7.433622570465
H       -3.583209781675       -3.985073629105       -6.262188018772
