# Supplementary material for: Implementation and Optimization of the Embedded Cluster Reference Interaction Site Model with Atomic Charges
Source: J Phys Chem A. 2022 Apr 8;126(15):2417–29. doi: 10.1021/acs.jpca.1c07904 (PMC9036516; doi:10.1021/acs.jpca.1c07904)
Supplement: Supplementary file 1 — jp1c07904_si_001.zip [file jp1c07904_si_001.zip › SI/geometries/geometries_all_conformers/mobley_36119/conf2.xyz]

27
solute.pdb
C        2.595250869827        3.178590687716       -2.374771605470
C        2.142893075320        1.770471782128       -2.759038214862
C        0.994812863221        1.756786809203       -3.769250760677
C        0.535271126491        0.351728854227       -4.160342416316
C       -0.612708782490        0.339157302067       -5.170565712640
C       -1.072455733737       -1.067078320938       -5.556747635358
C       -2.215794190690       -1.071012936731       -6.572301754282
C       -2.701421203894       -2.459439208573       -6.949934361325
O       -3.269342559577       -3.075439294046       -5.792892806017
H        3.414717587632        3.152353051113       -1.653104945087
H        1.776533891353        3.747793734716       -1.926365547469
H        2.941725748458        3.734775846634       -3.249997552693
H        1.835956294288        1.227762942185       -1.858170040666
H        2.992253174646        1.214847989276       -3.171736251182
H        0.145146978354        2.313405145436       -3.355740225787
H        1.301972525002        2.301394108360       -4.670325717198
H        0.228003376372       -0.191980594859       -3.259252112422
H        1.385680660777       -0.204243277956       -4.572941335621
H       -1.462668990189        0.895122992789       -4.757371002441
H       -0.305764923373        0.883159535947       -6.072264741475
H       -1.388500818357       -1.609134631986       -4.661477265647
H       -0.223178020805       -1.624564157035       -5.970642920584
H       -1.898571227281       -0.562488691322       -7.489679936128
H       -3.065668238254       -0.504268246000       -6.177574796935
H       -3.450142111956       -2.385210554580       -7.748848814702
H       -1.862517419235       -3.058397655114       -7.330576481882
H       -3.553683951903       -3.966093212657       -6.021185045133
