# Supplementary material for: Implementation and Optimization of the Embedded Cluster Reference Interaction Site Model with Atomic Charges
Source: J Phys Chem A. 2022 Apr 8;126(15):2417–29. doi: 10.1021/acs.jpca.1c07904 (PMC9036516; doi:10.1021/acs.jpca.1c07904)
Supplement: Supplementary file 1 — jp1c07904_si_001.zip [file jp1c07904_si_001.zip › SI/geometries/geometries_all_conformers/mobley_36119/conf3.xyz]

27
solute.pdb
C        1.062621820017       -0.800938690809       -0.410751222057
C        1.372406345925       -0.215371704550       -1.787641468367
C        0.199120385255       -0.309409849857       -2.764795172520
C        0.509272233203        0.279038718114       -4.143309451974
C       -0.666804650694        0.279427149405       -5.126786758067
C       -1.131112105946       -1.108519716723       -5.576362527584
C       -2.252413851437       -1.054373189062       -6.614863982844
C       -2.715145505881       -2.429269721272       -7.060426136629
O       -3.754845959324       -2.262643443312       -8.024531989864
H        1.919620001773       -0.716959794057        0.261210478506
H        0.799469542795       -1.859782837157       -0.481613044434
H        0.221420386898       -0.283557333961        0.058378956445
H        2.239487732443       -0.730377367942       -2.215941842371
H        1.667513943658        0.834187708436       -1.679671464885
H       -0.096307250291       -1.359385493363       -2.862376765978
H       -0.667124797430        0.211394748920       -2.338239609220
H        1.351005662433       -0.265557104706       -4.587939261187
H        0.854268555567        1.310551324424       -4.012520418509
H       -1.512131053021        0.814605165243       -4.678367940214
H       -0.381845754534        0.855619898690       -6.013594118696
H       -1.470302301740       -1.685781053041       -4.710125435773
H       -0.274515473510       -1.654033581110       -5.990919492133
H       -1.920639633474       -0.497139533610       -7.496523362339
H       -3.113119943012       -0.513621731157       -6.208916536009
H       -1.873004966542       -2.985265113662       -7.494476621992
H       -3.079967060827       -3.000093543504       -6.195697797931
H       -4.052926302303       -3.131143910372       -8.313997013371
