# Supplementary material for: Implementation and Optimization of the Embedded Cluster Reference Interaction Site Model with Atomic Charges
Source: J Phys Chem A. 2022 Apr 8;126(15):2417–29. doi: 10.1021/acs.jpca.1c07904 (PMC9036516; doi:10.1021/acs.jpca.1c07904)
Supplement: Supplementary file 1 — jp1c07904_si_001.zip [file jp1c07904_si_001.zip › SI/geometries/geometries_all_conformers/mobley_36119/conf4.xyz]

27
solute.pdb
C        1.046619992216       -0.779497240920       -0.394388815678
C        1.369458317515       -0.211184781500       -1.775504353364
C        0.199099204523       -0.299547847404       -2.756576994803
C        0.522836282209        0.269695298642       -4.140028649791
C       -0.648303423955        0.269673626091       -5.129641766499
C       -1.120945763305       -1.119074072020       -5.566246972907
C       -2.241137897790       -1.066433410643       -6.606534174609
C       -2.717252171971       -2.431593959315       -7.071162725208
O       -1.643489333153       -3.083636156075       -7.750978815088
H        1.901417027977       -0.699320935072        0.280822014670
H        0.771017893675       -1.835714904801       -0.456299739664
H        0.209580592422       -0.247547317629        0.065869732316
H        2.231304234641       -0.741492592585       -2.195435118120
H        1.677833124715        0.835458878308       -1.676154919698
H       -0.110049434594       -1.346272681547       -2.844914051342
H       -0.661605637917        0.237650795846       -2.338963558265
H        1.359954865059       -0.289830746856       -4.574190875643
H        0.878519422424        1.298951937026       -4.018980249437
H       -1.489790898867        0.820644289775       -4.691453164759
H       -0.351497652271        0.832734144309       -6.021346882632
H       -1.473009171359       -1.685639378853       -4.697518580109
H       -0.276769760920       -1.678626350720       -5.978897456112
H       -1.908573195609       -0.500074389800       -7.482904164043
H       -3.103560378435       -0.529849516763       -6.195187532766
H       -3.042889054347       -3.027801119072       -6.207521337630
H       -3.578241276974       -2.314662656414       -7.741653920736
H       -1.934325905910       -3.958808912009       -8.025706928083
