# Supplementary material for: Implementation and Optimization of the Embedded Cluster Reference Interaction Site Model with Atomic Charges
Source: J Phys Chem A. 2022 Apr 8;126(15):2417–29. doi: 10.1021/acs.jpca.1c07904 (PMC9036516; doi:10.1021/acs.jpca.1c07904)
Supplement: Supplementary file 1 — jp1c07904_si_001.zip [file jp1c07904_si_001.zip › SI/geometries/geometries_all_conformers/mobley_36119/conf9.xyz]

27
solute.pdb
C        2.624330845243        3.138866824966       -2.263447778830
C        2.145235126255        1.749097303059       -2.680303843771
C        1.036193995398        1.780858007129       -3.733046934584
C        0.550422748614        0.394191502803       -4.156818834128
C       -0.560570193664        0.426004561386       -5.207720079716
C       -1.037681145595       -0.968243746412       -5.625122093702
C       -2.219832046828       -0.985435641638       -6.600323293735
C       -1.900308970605       -0.435262545625       -7.979995249310
O       -3.056834321571       -0.605641771541       -8.800001578367
H        3.414816206210        3.080307113326       -1.512059021276
H        1.806689830215        3.727883309854       -1.839404734286
H        3.020083911165        3.693286039861       -3.118638942321
H        1.788313978245        1.206734368049       -1.797856655886
H        2.992531152800        1.172303035997       -3.067289661664
H        0.188470453300        2.358578603579       -3.345478039180
H        1.393510185869        2.324947780348       -4.615682344130
H        0.195215203174       -0.149853851088       -3.273571445179
H        1.398542928631       -0.182295995458       -4.545211285107
H       -1.412907021303        0.994091858569       -4.816068482602
H       -0.204342778843        0.979371584331       -6.083082224282
H       -1.327327015322       -1.521774805958       -4.726006561780
H       -0.197946029243       -1.523338243489       -6.060249722559
H       -3.058149125952       -0.418275192739       -6.183205776786
H       -2.572313043711       -2.013028524932       -6.727540377554
H       -1.629288732914        0.625664087016       -7.921582686797
H       -1.043354932507       -0.976587533867       -8.404998232270
H       -2.881001207063       -0.228148127528       -9.667894120199
